# Supplementary material for: Unveiling the Mechanism of Compound Ku-Shen Injection in Liver Cancer Treatment through an Ingredient–Target Network Analysis
Source: Genes (Basel). 2024 Sep 29;15(10):1278. doi: 10.3390/genes15101278 (PMC11507192; doi:10.3390/genes15101278)
Supplement: Supplementary file 1 [file genes-15-01278-s001.zip › S3/Docking/Oxymatrin-ESR1 CID91466_3DT3/CID91466_3dt3.PDBQT]

REMARK   4 XXXX COMPLIES WITH FORMAT V. 2.0
ATOM      1  N   SER A  18       7.663   6.368  -4.030  1.00119.94    -0.064 N 
ATOM      2  HN1 SER A  18       7.908   5.764  -3.246  1.00  0.00     0.275 HD
ATOM      3  HN2 SER A  18       7.007   5.917  -4.668  1.00  0.00     0.275 HD
ATOM      4  HN3 SER A  18       7.077   7.151  -3.739  1.00  0.00     0.275 HD
ATOM      5  CA  SER A  18       8.869   6.817  -4.718  1.00120.10     0.196 C 
ATOM      6  HA  SER A  18       9.399   5.921  -5.118  1.00  0.00     0.102 H 
ATOM      7  C   SER A  18       9.813   7.545  -3.755  1.00119.20     0.253 C 
ATOM      8  O   SER A  18       9.358   8.275  -2.875  1.00117.33    -0.271 OA
ATOM      9  CB  SER A  18       8.502   7.724  -5.895  1.00119.59     0.051 C 
ATOM     10  HB1 SER A  18       8.103   8.705  -5.547  1.00  0.00     0.077 H 
ATOM     11  HB2 SER A  18       7.598   7.353  -6.432  1.00  0.00     0.077 H 
ATOM     12  OG  SER A  18       9.599   7.891  -6.775  1.00119.90    -0.398 OA
ATOM     13  HG  SER A  18       9.371   8.454  -7.506  1.00  0.00     0.209 HD
ATOM     14  N   PRO A  19      11.124   7.338  -3.918  1.00116.24    -0.337 N 
ATOM     15  CA  PRO A  19      12.081   7.955  -2.980  1.00104.20     0.091 C 
ATOM     16  HA  PRO A  19      11.861   7.601  -1.946  1.00  0.00     0.087 H 
ATOM     17  C   PRO A  19      12.073   9.478  -3.000  1.00 93.57     0.241 C 
ATOM     18  O   PRO A  19      12.257  10.096  -1.944  1.00 89.81    -0.271 OA
ATOM     19  CB  PRO A  19      13.434   7.383  -3.432  1.00105.24    -0.036 C 
ATOM     20  HB1 PRO A  19      14.061   8.107  -4.003  1.00  0.00     0.036 H 
ATOM     21  HB2 PRO A  19      14.155   7.218  -2.598  1.00  0.00     0.036 H 
ATOM     22  CG  PRO A  19      13.095   6.136  -4.198  1.00110.30    -0.048 C 
ATOM     23  HG1 PRO A  19      13.895   5.812  -4.904  1.00  0.00     0.035 H 
ATOM     24  HG2 PRO A  19      13.090   5.213  -3.572  1.00  0.00     0.035 H 
ATOM     25  CD  PRO A  19      11.783   6.420  -4.864  1.00116.00    -0.001 C 
ATOM     26  HD1 PRO A  19      11.188   5.514  -5.125  1.00  0.00     0.064 H 
ATOM     27  HD2 PRO A  19      11.864   6.806  -5.907  1.00  0.00     0.064 H 
ATOM     28  N   ASN A  20      11.863  10.102  -4.164  1.00 88.15    -0.346 N 
ATOM     29  HN  ASN A  20      11.773   9.552  -5.018  1.00  0.00     0.163 HD
ATOM     30  CA  ASN A  20      11.760  11.558  -4.233  1.00 78.26     0.097 C 
ATOM     31  HA  ASN A  20      12.675  11.989  -3.763  1.00  0.00     0.088 H 
ATOM     32  C   ASN A  20      10.546  12.102  -3.483  1.00 67.00     0.241 C 
ATOM     33  O   ASN A  20      10.593  13.245  -3.017  1.00 56.03    -0.271 OA
ATOM     34  CB  ASN A  20      11.725  12.009  -5.700  1.00 83.56     0.036 C 
ATOM     35  HB1 ASN A  20      12.706  11.831  -6.198  1.00  0.00     0.051 H 
ATOM     36  HB2 ASN A  20      11.684  13.121  -5.777  1.00  0.00     0.051 H 
ATOM     37  CG  ASN A  20      10.591  11.365  -6.480  1.00 90.04     0.217 C 
ATOM     38  ND2 ASN A  20       9.546  12.140  -6.761  1.00 92.62    -0.370 N 
ATOM     39 1HD2 ASN A  20       9.495  13.118  -6.475  1.00  0.00     0.159 HD
ATOM     40 2HD2 ASN A  20       8.785  11.708  -7.285  1.00  0.00     0.159 HD
ATOM     41  OD1 ASN A  20      10.652  10.186  -6.825  1.00 82.79    -0.274 OA
ATOM     42  N   MET A  21       9.472  11.311  -3.355  1.00 72.75    -0.346 N 
ATOM     43  HN  MET A  21       9.465  10.414  -3.840  1.00  0.00     0.163 HD
ATOM     44  CA  MET A  21       8.310  11.680  -2.550  1.00 66.29     0.090 C 
ATOM     45  HA  MET A  21       8.015  12.721  -2.818  1.00  0.00     0.087 H 
ATOM     46  C   MET A  21       8.579  11.631  -1.051  1.00 60.85     0.241 C 
ATOM     47  O   MET A  21       7.901  12.335  -0.297  1.00 66.22    -0.271 OA
ATOM     48  CB  MET A  21       7.133  10.750  -2.870  1.00 72.50    -0.030 C 
ATOM     49  HB1 MET A  21       7.179  10.420  -3.934  1.00  0.00     0.037 H 
ATOM     50  HB2 MET A  21       7.265   9.768  -2.358  1.00  0.00     0.037 H 
ATOM     51  CG  MET A  21       5.751  11.334  -2.553  1.00 82.58    -0.021 C 
ATOM     52  HG1 MET A  21       5.655  11.599  -1.474  1.00  0.00     0.049 H 
ATOM     53  HG2 MET A  21       4.954  10.556  -2.608  1.00  0.00     0.049 H 
ATOM     54  SD  MET A  21       5.380  12.741  -3.618  1.00 90.20    -0.173 SA
ATOM     55  CE  MET A  21       5.615  12.012  -5.237  1.00 92.39    -0.035 C 
ATOM     56  HE1 MET A  21       5.386  12.882  -5.896  1.00  0.00     0.041 H 
ATOM     57  HE2 MET A  21       5.023  11.089  -5.438  1.00  0.00     0.041 H 
ATOM     58  HE3 MET A  21       6.606  11.530  -5.407  1.00  0.00     0.041 H 
ATOM     59  N   LEU A  22       9.548  10.824  -0.607  1.00 60.12    -0.346 N 
ATOM     60  HN  LEU A  22      10.136  10.327  -1.276  1.00  0.00     0.163 HD
ATOM     61  CA  LEU A  22       9.774  10.645   0.824  1.00 54.71     0.089 C 
ATOM     62  HA  LEU A  22       8.796  10.410   1.306  1.00  0.00     0.087 H 
ATOM     63  C   LEU A  22      10.328  11.911   1.462  1.00 58.09     0.241 C 
ATOM     64  O   LEU A  22       9.997  12.228   2.609  1.00 59.40    -0.271 OA
ATOM     65  CB  LEU A  22      10.720   9.467   1.060  1.00 53.10    -0.035 C 
ATOM     66  HB1 LEU A  22      10.363   8.591   0.469  1.00  0.00     0.037 H 
ATOM     67  HB2 LEU A  22      11.695   9.679   0.561  1.00  0.00     0.037 H 
ATOM     68  CG  LEU A  22      10.984   9.022   2.498  1.00 52.16    -0.059 C 
ATOM     69  HG  LEU A  22      11.526   9.839   3.030  1.00  0.00     0.038 H 
ATOM     70  CD1 LEU A  22       9.673   8.760   3.219  1.00 59.31    -0.073 C 
ATOM     71 1HD1 LEU A  22       9.866   8.435   4.268  1.00  0.00     0.028 H 
ATOM     72 2HD1 LEU A  22       9.035   8.030   2.669  1.00  0.00     0.028 H 
ATOM     73 3HD1 LEU A  22       8.991   9.641   3.175  1.00  0.00     0.028 H 
ATOM     74  CD2 LEU A  22      11.853   7.773   2.511  1.00 47.29    -0.073 C 
ATOM     75 1HD2 LEU A  22      12.046   7.448   3.560  1.00  0.00     0.028 H 
ATOM     76 2HD2 LEU A  22      12.799   7.918   1.940  1.00  0.00     0.028 H 
ATOM     77 3HD2 LEU A  22      11.414   6.954   1.896  1.00  0.00     0.028 H 
ATOM     78  N   VAL A  23      11.187  12.638   0.745  1.00 51.28    -0.346 N 
ATOM     79  HN  VAL A  23      11.470  12.324  -0.183  1.00  0.00     0.163 HD
ATOM     80  CA  VAL A  23      11.721  13.881   1.287  1.00 43.28     0.092 C 
ATOM     81  HA  VAL A  23      11.932  13.719   2.370  1.00  0.00     0.088 H 
ATOM     82  C   VAL A  23      10.719  15.021   1.172  1.00 45.31     0.241 C 
ATOM     83  O   VAL A  23      10.814  15.999   1.924  1.00 47.41    -0.271 OA
ATOM     84  CB  VAL A  23      13.044  14.268   0.601  1.00 50.73    -0.033 C 
ATOM     85  HB  VAL A  23      13.460  15.161   1.123  1.00  0.00     0.042 H 
ATOM     86  CG1 VAL A  23      14.054  13.135   0.718  1.00 56.23    -0.071 C 
ATOM     87 1HG1 VAL A  23      14.228  12.865   1.786  1.00  0.00     0.028 H 
ATOM     88 2HG1 VAL A  23      15.008  13.378   0.194  1.00  0.00     0.028 H 
ATOM     89 3HG1 VAL A  23      13.750  12.249   0.114  1.00  0.00     0.028 H 
ATOM     90  CG2 VAL A  23      12.807  14.636  -0.857  1.00 57.65    -0.071 C 
ATOM     91 1HG2 VAL A  23      12.067  15.466  -0.943  1.00  0.00     0.028 H 
ATOM     92 2HG2 VAL A  23      12.503  13.750  -1.461  1.00  0.00     0.028 H 
ATOM     93 3HG2 VAL A  23      13.761  14.879  -1.381  1.00  0.00     0.028 H 
ATOM     94  N   TYR A  24       9.759  14.924   0.249  1.00 46.32    -0.346 N 
ATOM     95  HN  TYR A  24       9.765  14.144  -0.408  1.00  0.00     0.163 HD
ATOM     96  CA  TYR A  24       8.702  15.926   0.173  1.00 46.02     0.093 C 
ATOM     97  HA  TYR A  24       9.175  16.936   0.156  1.00  0.00     0.088 H 
ATOM     98  C   TYR A  24       7.790  15.843   1.390  1.00 47.57     0.241 C 
ATOM     99  O   TYR A  24       7.455  16.866   1.999  1.00 60.33    -0.271 OA
ATOM    100  CB  TYR A  24       7.897  15.747  -1.116  1.00 46.80    -0.014 C 
ATOM    101  HB1 TYR A  24       6.917  16.274  -1.040  1.00  0.00     0.043 H 
ATOM    102  HB2 TYR A  24       7.540  14.695  -1.210  1.00  0.00     0.043 H 
ATOM    103  CG  TYR A  24       8.629  16.170  -2.369  1.00 44.58    -0.056 A 
ATOM    104  CD1 TYR A  24       9.529  17.225  -2.348  1.00 42.75    -0.074 A 
ATOM    105  HD1 TYR A  24       9.713  17.761  -1.402  1.00  0.00     0.084 H 
ATOM    106  CD2 TYR A  24       8.418  15.513  -3.574  1.00 47.23    -0.074 A 
ATOM    107  HD2 TYR A  24       7.707  14.671  -3.615  1.00  0.00     0.084 H 
ATOM    108  CE1 TYR A  24      10.199  17.616  -3.492  1.00 49.13    -0.051 A 
ATOM    109  HE1 TYR A  24      10.911  18.458  -3.457  1.00  0.00     0.087 H 
ATOM    110  CE2 TYR A  24       9.084  15.896  -4.724  1.00 48.94    -0.051 A 
ATOM    111  HE2 TYR A  24       8.905  15.363  -5.673  1.00  0.00     0.087 H 
ATOM    112  CZ  TYR A  24       9.973  16.948  -4.677  1.00 56.59     0.065 A 
ATOM    113  OH  TYR A  24      10.639  17.334  -5.817  1.00 69.52    -0.361 OA
ATOM    114  HH  TYR A  24      11.252  18.059  -5.785  1.00  0.00     0.217 HD
ATOM    115  N   ARG A  25       7.383  14.626   1.760  1.00 43.58    -0.346 N 
ATOM    116  HN  ARG A  25       7.670  13.812   1.216  1.00  0.00     0.163 HD
ATOM    117  CA  ARG A  25       6.534  14.446   2.932  1.00 42.14     0.089 C 
ATOM    118  HA  ARG A  25       5.599  15.035   2.783  1.00  0.00     0.087 H 
ATOM    119  C   ARG A  25       7.223  14.949   4.194  1.00 46.57     0.241 C 
ATOM    120  O   ARG A  25       6.576  15.528   5.075  1.00 55.08    -0.271 OA
ATOM    121  CB  ARG A  25       6.157  12.971   3.078  1.00 42.07    -0.036 C 
ATOM    122  HB1 ARG A  25       7.050  12.367   3.364  1.00  0.00     0.036 H 
ATOM    123  HB2 ARG A  25       5.526  12.818   3.984  1.00  0.00     0.036 H 
ATOM    124  CG  ARG A  25       5.481  12.374   1.852  1.00 54.57    -0.048 C 
ATOM    125  HG1 ARG A  25       5.735  11.295   1.735  1.00  0.00     0.035 H 
ATOM    126  HG2 ARG A  25       5.933  12.764   0.910  1.00  0.00     0.035 H 
ATOM    127  CD  ARG A  25       3.975  12.589   1.873  1.00 75.54     0.009 C 
ATOM    128  HD1 ARG A  25       3.434  11.629   2.044  1.00  0.00     0.064 H 
ATOM    129  HD2 ARG A  25       3.659  13.137   2.791  1.00  0.00     0.064 H 
ATOM    130  NE  ARG A  25       3.494  13.259   0.667  1.00 89.61    -0.227 N 
ATOM    131  HE  ARG A  25       4.182  13.712   0.066  1.00  0.00     0.177 HD
ATOM    132  CZ  ARG A  25       2.216  13.316   0.303  1.00100.50     0.665 C 
ATOM    133  NH1 ARG A  25       1.285  12.733   1.046  1.00103.16    -0.235 N 
ATOM    134 1HH1 ARG A  25       1.551  12.245   1.901  1.00  0.00     0.174 HD
ATOM    135 2HH1 ARG A  25       0.305  12.777   0.767  1.00  0.00     0.174 HD
ATOM    136  NH2 ARG A  25       1.870  13.950  -0.809  1.00101.70    -0.235 N 
ATOM    137 1HH2 ARG A  25       2.586  14.398  -1.380  1.00  0.00     0.174 HD
ATOM    138 2HH2 ARG A  25       0.890  13.994  -1.088  1.00  0.00     0.174 HD
ATOM    139  N   LYS A  26       8.539  14.744   4.295  1.00 44.99    -0.346 N 
ATOM    140  HN  LYS A  26       9.032  14.246   3.554  1.00  0.00     0.163 HD
ATOM    141  CA  LYS A  26       9.276  15.227   5.458  1.00 39.48     0.089 C 
ATOM    142  HA  LYS A  26       8.733  14.898   6.375  1.00  0.00     0.087 H 
ATOM    143  C   LYS A  26       9.350  16.749   5.470  1.00 38.26     0.241 C 
ATOM    144  O   LYS A  26       9.200  17.373   6.527  1.00 47.55    -0.271 OA
ATOM    145  CB  LYS A  26      10.675  14.613   5.486  1.00 34.74    -0.038 C 
ATOM    146  HB1 LYS A  26      11.304  15.098   6.269  1.00  0.00     0.036 H 
ATOM    147  HB2 LYS A  26      11.253  14.905   4.578  1.00  0.00     0.036 H 
ATOM    148  CG  LYS A  26      10.670  13.102   5.659  1.00 39.44    -0.061 C 
ATOM    149  HG1 LYS A  26      10.163  12.597   4.804  1.00  0.00     0.033 H 
ATOM    150  HG2 LYS A  26       9.982  12.789   6.479  1.00  0.00     0.033 H 
ATOM    151  CD  LYS A  26      12.070  12.556   5.873  1.00 42.32    -0.043 C 
ATOM    152  HD1 LYS A  26      12.576  13.052   6.734  1.00  0.00     0.035 H 
ATOM    153  HD2 LYS A  26      12.763  12.876   5.060  1.00  0.00     0.035 H 
ATOM    154  CE  LYS A  26      12.052  11.044   6.030  1.00 46.39     0.080 C 
ATOM    155  HE1 LYS A  26      11.290  10.723   6.778  1.00  0.00     0.075 H 
ATOM    156  HE2 LYS A  26      11.629  10.548   5.125  1.00  0.00     0.075 H 
ATOM    157  NZ  LYS A  26      13.398  10.504   6.364  1.00 56.94    -0.079 N 
ATOM    158  HZ1 LYS A  26      13.386   9.490   6.469  1.00  0.00     0.274 HD
ATOM    159  HZ2 LYS A  26      13.785  10.958   7.192  1.00  0.00     0.274 HD
ATOM    160  HZ3 LYS A  26      14.095  10.797   5.680  1.00  0.00     0.274 HD
ATOM    161  N   MET A  27       9.576  17.364   4.307  1.00 37.62    -0.346 N 
ATOM    162  HN  MET A  27       9.782  16.814   3.473  1.00  0.00     0.163 HD
ATOM    163  CA  MET A  27       9.530  18.821   4.225  1.00 37.10     0.090 C 
ATOM    164  HA  MET A  27      10.209  19.236   5.006  1.00  0.00     0.087 H 
ATOM    165  C   MET A  27       8.123  19.342   4.490  1.00 44.21     0.241 C 
ATOM    166  O   MET A  27       7.952  20.380   5.140  1.00 52.94    -0.271 OA
ATOM    167  CB  MET A  27      10.030  19.289   2.858  1.00 36.54    -0.030 C 
ATOM    168  HB1 MET A  27       9.617  18.643   2.049  1.00  0.00     0.037 H 
ATOM    169  HB2 MET A  27       9.560  20.261   2.582  1.00  0.00     0.037 H 
ATOM    170  CG  MET A  27      11.542  19.379   2.748  1.00 43.92    -0.021 C 
ATOM    171  HG1 MET A  27      11.965  19.992   3.577  1.00  0.00     0.049 H 
ATOM    172  HG2 MET A  27      12.017  18.399   2.985  1.00  0.00     0.049 H 
ATOM    173  SD  MET A  27      12.098  19.992   1.146  1.00 54.15    -0.173 SA
ATOM    174  CE  MET A  27      11.722  18.589   0.100  1.00 62.12    -0.035 C 
ATOM    175  HE1 MET A  27      12.066  18.968  -0.891  1.00  0.00     0.041 H 
ATOM    176  HE2 MET A  27      10.667  18.231   0.137  1.00  0.00     0.041 H 
ATOM    177  HE3 MET A  27      12.164  17.617   0.422  1.00  0.00     0.041 H 
ATOM    178  N   GLU A  28       7.104  18.630   4.003  1.00 41.01    -0.346 N 
ATOM    179  HN  GLU A  28       7.289  17.776   3.477  1.00  0.00     0.163 HD
ATOM    180  CA  GLU A  28       5.728  19.064   4.217  1.00 38.92     0.090 C 
ATOM    181  HA  GLU A  28       5.663  20.147   3.960  1.00  0.00     0.087 H 
ATOM    182  C   GLU A  28       5.304  18.897   5.668  1.00 40.75     0.241 C 
ATOM    183  O   GLU A  28       4.461  19.659   6.154  1.00 49.21    -0.271 OA
ATOM    184  CB  GLU A  28       4.787  18.299   3.288  1.00 40.48    -0.029 C 
ATOM    185  HB1 GLU A  28       4.937  17.198   3.386  1.00  0.00     0.037 H 
ATOM    186  HB2 GLU A  28       3.732  18.370   3.641  1.00  0.00     0.037 H 
ATOM    187  CG  GLU A  28       4.906  18.736   1.844  1.00 53.28     0.018 C 
ATOM    188  HG1 GLU A  28       4.452  19.743   1.697  1.00  0.00     0.049 H 
ATOM    189  HG2 GLU A  28       5.965  18.972   1.588  1.00  0.00     0.049 H 
ATOM    190  CD  GLU A  28       4.328  17.739   0.868  1.00 56.90     0.172 C 
ATOM    191  OE1 GLU A  28       3.622  16.805   1.307  1.00 60.61    -0.648 OA
ATOM    192  OE2 GLU A  28       4.587  17.895  -0.343  1.00 52.93    -0.648 OA
ATOM    193  N   ASP A  29       5.866  17.910   6.370  1.00 45.89    -0.346 N 
ATOM    194  HN  ASP A  29       6.464  17.228   5.903  1.00  0.00     0.163 HD
ATOM    195  CA  ASP A  29       5.625  17.806   7.805  1.00 49.30     0.098 C 
ATOM    196  HA  ASP A  29       4.524  17.761   7.973  1.00  0.00     0.088 H 
ATOM    197  C   ASP A  29       6.170  19.026   8.535  1.00 53.39     0.241 C 
ATOM    198  O   ASP A  29       5.518  19.561   9.438  1.00 67.99    -0.271 OA
ATOM    199  CB  ASP A  29       6.248  16.524   8.361  1.00 61.45     0.043 C 
ATOM    200  HB1 ASP A  29       7.331  16.461   8.102  1.00  0.00     0.052 H 
ATOM    201  HB2 ASP A  29       6.330  16.569   9.472  1.00  0.00     0.052 H 
ATOM    202  CG  ASP A  29       5.510  15.273   7.920  1.00 81.01     0.175 C 
ATOM    203  OD1 ASP A  29       4.332  15.382   7.517  1.00 85.00    -0.648 OA
ATOM    204  OD2 ASP A  29       6.110  14.178   7.984  1.00 84.04    -0.648 OA
ATOM    205  N   VAL A  30       7.361  19.490   8.144  1.00 46.19    -0.346 N 
ATOM    206  HN  VAL A  30       7.866  19.012   7.398  1.00  0.00     0.163 HD
ATOM    207  CA  VAL A  30       7.951  20.672   8.770  1.00 38.82     0.092 C 
ATOM    208  HA  VAL A  30       7.987  20.501   9.871  1.00  0.00     0.088 H 
ATOM    209  C   VAL A  30       7.085  21.899   8.508  1.00 56.99     0.241 C 
ATOM    210  O   VAL A  30       6.816  22.696   9.416  1.00 61.78    -0.271 OA
ATOM    211  CB  VAL A  30       9.392  20.880   8.269  1.00 36.13    -0.033 C 
ATOM    212  HB  VAL A  30       9.364  21.010   7.162  1.00  0.00     0.042 H 
ATOM    213  CG1 VAL A  30       9.994  22.133   8.884  1.00 35.94    -0.071 C 
ATOM    214 1HG1 VAL A  30       9.368  23.026   8.651  1.00  0.00     0.028 H 
ATOM    215 2HG1 VAL A  30      11.054  22.279   8.571  1.00  0.00     0.028 H 
ATOM    216 3HG1 VAL A  30      10.158  22.018   9.981  1.00  0.00     0.028 H 
ATOM    217  CG2 VAL A  30      10.246  19.663   8.587  1.00 35.53    -0.071 C 
ATOM    218 1HG2 VAL A  30       9.804  18.744   8.136  1.00  0.00     0.028 H 
ATOM    219 2HG2 VAL A  30      10.410  19.548   9.684  1.00  0.00     0.028 H 
ATOM    220 3HG2 VAL A  30      11.306  19.809   8.274  1.00  0.00     0.028 H 
ATOM    221  N   ILE A  31       6.638  22.070   7.261  1.00 54.97    -0.346 N 
ATOM    222  HN  ILE A  31       6.912  21.411   6.532  1.00  0.00     0.163 HD
ATOM    223  CA  ILE A  31       5.761  23.191   6.929  1.00 46.83     0.092 C 
ATOM    224  HA  ILE A  31       6.291  24.136   7.194  1.00  0.00     0.088 H 
ATOM    225  C   ILE A  31       4.479  23.120   7.751  1.00 48.50     0.241 C 
ATOM    226  O   ILE A  31       3.929  24.148   8.165  1.00 60.05    -0.271 OA
ATOM    227  CB  ILE A  31       5.469  23.213   5.416  1.00 46.79    -0.030 C 
ATOM    228  HB  ILE A  31       5.018  22.234   5.129  1.00  0.00     0.043 H 
ATOM    229  CG1 ILE A  31       6.763  23.403   4.619  1.00 40.05    -0.063 C 
ATOM    230 1HG1 ILE A  31       6.605  23.144   3.546  1.00  0.00     0.033 H 
ATOM    231 2HG1 ILE A  31       7.511  22.622   4.892  1.00  0.00     0.033 H 
ATOM    232  CG2 ILE A  31       4.480  24.319   5.071  1.00 49.76    -0.071 C 
ATOM    233 1HG2 ILE A  31       4.269  24.335   3.976  1.00  0.00     0.028 H 
ATOM    234 2HG2 ILE A  31       4.828  25.313   5.438  1.00  0.00     0.028 H 
ATOM    235 3HG2 ILE A  31       3.544  24.236   5.670  1.00  0.00     0.028 H 
ATOM    236  CD1 ILE A  31       7.365  24.789   4.751  1.00 47.10    -0.076 C 
ATOM    237 1HD1 ILE A  31       8.307  24.927   4.171  1.00  0.00     0.027 H 
ATOM    238 2HD1 ILE A  31       7.523  25.048   5.824  1.00  0.00     0.027 H 
ATOM    239 3HD1 ILE A  31       6.617  25.570   4.478  1.00  0.00     0.027 H 
ATOM    240  N   ALA A  32       3.995  21.904   8.016  1.00 50.49    -0.346 N 
ATOM    241  HN  ALA A  32       4.463  21.080   7.640  1.00  0.00     0.163 HD
ATOM    242  CA  ALA A  32       2.801  21.745   8.840  1.00 48.06     0.086 C 
ATOM    243  HA  ALA A  32       1.988  22.368   8.400  1.00  0.00     0.086 H 
ATOM    244  C   ALA A  32       3.046  22.220  10.268  1.00 55.34     0.240 C 
ATOM    245  O   ALA A  32       2.164  22.825  10.889  1.00 63.22    -0.271 OA
ATOM    246  CB  ALA A  32       2.346  20.286   8.826  1.00 49.36    -0.049 C 
ATOM    247  HB1 ALA A  32       1.434  20.165   9.456  1.00  0.00     0.030 H 
ATOM    248  HB2 ALA A  32       3.162  19.591   9.134  1.00  0.00     0.030 H 
ATOM    249  HB3 ALA A  32       2.191  19.907   7.789  1.00  0.00     0.030 H 
ATOM    250  N   ARG A  33       4.241  21.958  10.805  1.00 53.19    -0.346 N 
ATOM    251  HN  ARG A  33       4.921  21.411  10.277  1.00  0.00     0.163 HD
ATOM    252  CA  ARG A  33       4.585  22.444  12.137  1.00 52.67     0.089 C 
ATOM    253  HA  ARG A  33       3.724  22.241  12.815  1.00  0.00     0.087 H 
ATOM    254  C   ARG A  33       4.854  23.943  12.145  1.00 52.17     0.241 C 
ATOM    255  O   ARG A  33       4.548  24.615  13.137  1.00 57.65    -0.271 OA
ATOM    256  CB  ARG A  33       5.806  21.695  12.677  1.00 48.04    -0.036 C 
ATOM    257  HB1 ARG A  33       5.947  21.911  13.762  1.00  0.00     0.036 H 
ATOM    258  HB2 ARG A  33       6.745  22.138  12.271  1.00  0.00     0.036 H 
ATOM    259  CG  ARG A  33       5.777  20.193  12.433  1.00 55.19    -0.048 C 
ATOM    260  HG1 ARG A  33       4.786  19.869  12.039  1.00  0.00     0.035 H 
ATOM    261  HG2 ARG A  33       6.415  19.915  11.562  1.00  0.00     0.035 H 
ATOM    262  CD  ARG A  33       6.161  19.398  13.669  1.00 57.72     0.009 C 
ATOM    263  HD1 ARG A  33       6.128  18.302  13.466  1.00  0.00     0.064 H 
ATOM    264  HD2 ARG A  33       5.366  19.461  14.448  1.00  0.00     0.064 H 
ATOM    265  NE  ARG A  33       7.458  19.792  14.210  1.00 52.29    -0.227 N 
ATOM    266  HE  ARG A  33       7.476  20.533  14.910  1.00  0.00     0.177 HD
ATOM    267  CZ  ARG A  33       8.617  19.249  13.851  1.00 49.85     0.665 C 
ATOM    268  NH1 ARG A  33       9.744  19.672  14.406  1.00 52.18    -0.235 N 
ATOM    269 1HH1 ARG A  33       9.716  20.411  15.108  1.00  0.00     0.174 HD
ATOM    270 2HH1 ARG A  33      10.633  19.255  14.131  1.00  0.00     0.174 HD
ATOM    271  NH2 ARG A  33       8.653  18.287  12.937  1.00 46.75    -0.235 N 
ATOM    272 1HH2 ARG A  33       7.786  17.962  12.510  1.00  0.00     0.174 HD
ATOM    273 2HH2 ARG A  33       9.542  17.870  12.662  1.00  0.00     0.174 HD
ATOM    274  N   MET A  34       5.410  24.485  11.057  1.00 49.96    -0.346 N 
ATOM    275  HN  MET A  34       5.665  23.886  10.272  1.00  0.00     0.163 HD
ATOM    276  CA  MET A  34       5.658  25.920  10.975  1.00 45.97     0.090 C 
ATOM    277  HA  MET A  34       6.224  26.228  11.885  1.00  0.00     0.087 H 
ATOM    278  C   MET A  34       4.370  26.727  10.921  1.00 48.43     0.241 C 
ATOM    279  O   MET A  34       4.387  27.920  11.244  1.00 51.28    -0.271 OA
ATOM    280  CB  MET A  34       6.512  26.243   9.748  1.00 42.71    -0.030 C 
ATOM    281  HB1 MET A  34       6.439  27.327   9.499  1.00  0.00     0.037 H 
ATOM    282  HB2 MET A  34       6.054  25.804   8.831  1.00  0.00     0.037 H 
ATOM    283  CG  MET A  34       7.968  25.825   9.863  1.00 42.29    -0.021 C 
ATOM    284  HG1 MET A  34       8.445  26.266  10.769  1.00  0.00     0.049 H 
ATOM    285  HG2 MET A  34       8.059  24.745  10.124  1.00  0.00     0.049 H 
ATOM    286  SD  MET A  34       8.905  26.219   8.374  1.00 49.47    -0.173 SA
ATOM    287  CE  MET A  34      10.578  26.202   9.010  1.00 50.37    -0.035 C 
ATOM    288  HE1 MET A  34      11.157  26.446   8.089  1.00  0.00     0.041 H 
ATOM    289  HE2 MET A  34      10.882  25.266   9.534  1.00  0.00     0.041 H 
ATOM    290  HE3 MET A  34      10.765  26.868   9.884  1.00  0.00     0.041 H 
ATOM    291  N   GLN A  35       3.261  26.109  10.515  1.00 49.71    -0.346 N 
ATOM    292  HN  GLN A  35       3.312  25.118  10.278  1.00  0.00     0.163 HD
ATOM    293  CA  GLN A  35       1.981  26.791  10.397  1.00 54.30     0.090 C 
ATOM    294  HA  GLN A  35       2.181  27.885  10.321  1.00  0.00     0.087 H 
ATOM    295  C   GLN A  35       1.084  26.561  11.609  1.00 63.05     0.241 C 
ATOM    296  O   GLN A  35      -0.121  26.826  11.541  1.00 73.83    -0.271 OA
ATOM    297  CB  GLN A  35       1.271  26.353   9.115  1.00 51.67    -0.030 C 
ATOM    298  HB1 GLN A  35       1.128  25.247   9.105  1.00  0.00     0.037 H 
ATOM    299  HB2 GLN A  35       0.205  26.680   9.126  1.00  0.00     0.037 H 
ATOM    300  CG  GLN A  35       1.958  26.815   7.838  1.00 48.46     0.011 C 
ATOM    301  HG1 GLN A  35       3.044  26.561   7.853  1.00  0.00     0.047 H 
ATOM    302  HG2 GLN A  35       2.034  27.927   7.804  1.00  0.00     0.047 H 
ATOM    303  CD  GLN A  35       1.289  26.276   6.588  1.00 59.26     0.215 C 
ATOM    304  NE2 GLN A  35       1.818  26.639   5.425  1.00 50.14    -0.370 N 
ATOM    305 1HE2 GLN A  35       2.631  27.251   5.359  1.00  0.00     0.159 HD
ATOM    306 2HE2 GLN A  35       1.368  26.277   4.584  1.00  0.00     0.159 HD
ATOM    307  OE1 GLN A  35       0.308  25.538   6.668  1.00 68.66    -0.274 OA
ATOM    308  N   ASP A  36       1.645  26.072  12.712  1.00 58.96    -0.346 N 
ATOM    309  HN  ASP A  36       2.635  25.827  12.707  1.00  0.00     0.163 HD
ATOM    310  CA  ASP A  36       0.864  25.882  13.924  1.00 67.66     0.098 C 
ATOM    311  HA  ASP A  36      -0.070  25.332  13.661  1.00  0.00     0.088 H 
ATOM    312  C   ASP A  36       0.480  27.229  14.524  1.00 75.75     0.241 C 
ATOM    313  O   ASP A  36       1.162  28.240  14.333  1.00 82.99    -0.271 OA
ATOM    314  CB  ASP A  36       1.646  25.053  14.944  1.00 72.75     0.043 C 
ATOM    315  HB1 ASP A  36       2.607  25.550  15.212  1.00  0.00     0.052 H 
ATOM    316  HB2 ASP A  36       2.049  24.122  14.480  1.00  0.00     0.052 H 
ATOM    317  CG  ASP A  36       0.831  24.736  16.184  1.00 84.37     0.175 C 
ATOM    318  OD1 ASP A  36      -0.158  23.982  16.072  1.00 85.57    -0.648 OA
ATOM    319  OD2 ASP A  36       1.174  25.246  17.271  1.00 88.00    -0.648 OA
ATOM    320  N   GLU A  37      -0.635  27.236  15.256  1.00 78.72    -0.346 N 
ATOM    321  HN  GLU A  37      -1.141  26.364  15.413  1.00  0.00     0.163 HD
ATOM    322  CA  GLU A  37      -1.138  28.476  15.834  1.00 87.72     0.090 C 
ATOM    323  HA  GLU A  37      -1.047  29.280  15.067  1.00  0.00     0.087 H 
ATOM    324  C   GLU A  37      -0.328  28.889  17.057  1.00 89.79     0.241 C 
ATOM    325  O   GLU A  37       0.054  30.055  17.193  1.00 93.09    -0.271 OA
ATOM    326  CB  GLU A  37      -2.618  28.326  16.199  1.00 99.77    -0.029 C 
ATOM    327  HB1 GLU A  37      -2.729  27.713  17.124  1.00  0.00     0.037 H 
ATOM    328  HB2 GLU A  37      -3.028  29.297  16.562  1.00  0.00     0.037 H 
ATOM    329  CG  GLU A  37      -3.490  27.767  15.086  1.00105.34     0.018 C 
ATOM    330  HG1 GLU A  37      -4.529  28.165  15.154  1.00  0.00     0.049 H 
ATOM    331  HG2 GLU A  37      -3.199  28.193  14.098  1.00  0.00     0.049 H 
ATOM    332  CD  GLU A  37      -3.489  26.250  15.047  1.00111.82     0.172 C 
ATOM    333  OE1 GLU A  37      -3.861  25.627  16.064  1.00116.88    -0.648 OA
ATOM    334  OE2 GLU A  37      -3.104  25.681  14.004  1.00109.32    -0.648 OA
ATOM    335  N   LYS A  38      -0.054  27.943  17.956  1.00 91.52    -0.346 N 
ATOM    336  HN  LYS A  38      -0.306  26.973  17.765  1.00  0.00     0.163 HD
ATOM    337  CA  LYS A  38       0.605  28.287  19.212  1.00 97.14     0.089 C 
ATOM    338  HA  LYS A  38       0.218  29.278  19.545  1.00  0.00     0.087 H 
ATOM    339  C   LYS A  38       2.118  28.399  19.057  1.00 95.20     0.241 C 
ATOM    340  O   LYS A  38       2.726  29.345  19.570  1.00 99.24    -0.271 OA
ATOM    341  CB  LYS A  38       0.254  27.257  20.286  1.00103.23    -0.038 C 
ATOM    342  HB1 LYS A  38       0.445  26.223  19.916  1.00  0.00     0.036 H 
ATOM    343  HB2 LYS A  38       0.990  27.295  21.122  1.00  0.00     0.036 H 
ATOM    344  CG  LYS A  38      -1.163  27.383  20.815  1.00110.81    -0.061 C 
ATOM    345  HG1 LYS A  38      -1.418  26.551  21.513  1.00  0.00     0.033 H 
ATOM    346  HG2 LYS A  38      -1.919  27.175  20.022  1.00  0.00     0.033 H 
ATOM    347  CD  LYS A  38      -1.382  28.743  21.458  1.00113.31    -0.043 C 
ATOM    348  HD1 LYS A  38      -0.639  28.937  22.266  1.00  0.00     0.035 H 
ATOM    349  HD2 LYS A  38      -1.104  29.572  20.766  1.00  0.00     0.035 H 
ATOM    350  CE  LYS A  38      -2.807  28.895  21.964  1.00113.56     0.080 C 
ATOM    351  HE1 LYS A  38      -3.549  28.685  21.158  1.00  0.00     0.075 H 
ATOM    352  HE2 LYS A  38      -3.077  28.074  22.669  1.00  0.00     0.075 H 
ATOM    353  NZ  LYS A  38      -3.036  30.232  22.576  1.00113.01    -0.079 N 
ATOM    354  HZ1 LYS A  38      -3.992  30.334  22.916  1.00  0.00     0.274 HD
ATOM    355  HZ2 LYS A  38      -2.789  30.983  21.931  1.00  0.00     0.274 HD
ATOM    356  HZ3 LYS A  38      -2.358  30.424  23.313  1.00  0.00     0.274 HD
ATOM    357  N   ASN A  39       2.744  27.453  18.361  1.00 87.36    -0.346 N 
ATOM    358  HN  ASN A  39       2.186  26.743  17.886  1.00  0.00     0.163 HD
ATOM    359  CA  ASN A  39       4.199  27.392  18.251  1.00 81.53     0.097 C 
ATOM    360  HA  ASN A  39       4.623  28.311  18.719  1.00  0.00     0.088 H 
ATOM    361  C   ASN A  39       4.624  27.363  16.788  1.00 70.60     0.241 C 
ATOM    362  O   ASN A  39       5.427  26.531  16.361  1.00 70.77    -0.271 OA
ATOM    363  CB  ASN A  39       4.740  26.179  19.005  1.00 88.57     0.036 C 
ATOM    364  HB1 ASN A  39       4.073  25.907  19.856  1.00  0.00     0.051 H 
ATOM    365  HB2 ASN A  39       4.640  25.251  18.394  1.00  0.00     0.051 H 
ATOM    366  CG  ASN A  39       6.170  26.371  19.474  1.00 96.34     0.217 C 
ATOM    367  ND2 ASN A  39       6.332  27.009  20.629  1.00 98.24    -0.370 N 
ATOM    368 1HD2 ASN A  39       5.547  27.359  21.179  1.00  0.00     0.159 HD
ATOM    369 2HD2 ASN A  39       7.293  27.138  20.944  1.00  0.00     0.159 HD
ATOM    370  OD1 ASN A  39       7.117  25.949  18.811  1.00 97.61    -0.274 OA
ATOM    371  N   GLY A  40       4.089  28.294  15.997  1.00 67.67    -0.351 N 
ATOM    372  HN  GLY A  40       3.432  28.961  16.402  1.00  0.00     0.163 HD
ATOM    373  CA  GLY A  40       4.401  28.396  14.591  1.00 63.79     0.069 C 
ATOM    374  HA1 GLY A  40       5.019  27.533  14.251  1.00  0.00     0.078 H 
ATOM    375  HA2 GLY A  40       3.496  28.223  13.963  1.00  0.00     0.078 H 
ATOM    376  C   GLY A  40       5.066  29.719  14.245  1.00 67.63     0.236 C 
ATOM    377  O   GLY A  40       5.330  30.560  15.108  1.00 75.95    -0.272 OA
ATOM    378  N   ILE A  41       5.330  29.883  12.956  1.00 59.78    -0.346 N 
ATOM    379  HN  ILE A  41       5.072  29.150  12.295  1.00  0.00     0.163 HD
ATOM    380  CA  ILE A  41       5.985  31.097  12.464  1.00 56.52     0.092 C 
ATOM    381  HA  ILE A  41       6.774  31.398  13.192  1.00  0.00     0.088 H 
ATOM    382  C   ILE A  41       4.949  32.215  12.375  1.00 65.55     0.243 C 
ATOM    383  O   ILE A  41       3.897  32.024  11.745  1.00 73.78    -0.271 OA
ATOM    384  CB  ILE A  41       6.639  30.843  11.110  1.00 52.01    -0.030 C 
ATOM    385  HB  ILE A  41       5.873  30.411  10.425  1.00  0.00     0.043 H 
ATOM    386  CG1 ILE A  41       7.782  29.835  11.254  1.00 44.87    -0.063 C 
ATOM    387 1HG1 ILE A  41       8.473  30.142  12.074  1.00  0.00     0.033 H 
ATOM    388 2HG1 ILE A  41       7.405  28.874  11.675  1.00  0.00     0.033 H 
ATOM    389  CG2 ILE A  41       7.142  32.147  10.506  1.00 52.58    -0.071 C 
ATOM    390 1HG2 ILE A  41       7.620  31.961   9.516  1.00  0.00     0.028 H 
ATOM    391 2HG2 ILE A  41       7.825  32.689  11.201  1.00  0.00     0.028 H 
ATOM    392 3HG2 ILE A  41       6.333  32.911  10.438  1.00  0.00     0.028 H 
ATOM    393  CD1 ILE A  41       8.552  29.589   9.974  1.00 60.63    -0.076 C 
ATOM    394 1HD1 ILE A  41       9.385  28.855  10.079  1.00  0.00     0.027 H 
ATOM    395 2HD1 ILE A  41       8.929  30.550   9.553  1.00  0.00     0.027 H 
ATOM    396 3HD1 ILE A  41       7.861  29.282   9.154  1.00  0.00     0.027 H 
ATOM    397  N   PRO A  42       5.200  33.377  12.982  1.00 66.21    -0.337 N 
ATOM    398  CA  PRO A  42       4.220  34.475  12.928  1.00 69.64     0.091 C 
ATOM    399  HA  PRO A  42       3.211  34.106  13.228  1.00  0.00     0.087 H 
ATOM    400  C   PRO A  42       4.164  35.085  11.535  1.00 69.53     0.241 C 
ATOM    401  O   PRO A  42       5.177  35.541  10.999  1.00 75.58    -0.271 OA
ATOM    402  CB  PRO A  42       4.749  35.473  13.965  1.00 72.29    -0.036 C 
ATOM    403  HB1 PRO A  42       4.243  35.412  14.957  1.00  0.00     0.036 H 
ATOM    404  HB2 PRO A  42       4.480  36.535  13.755  1.00  0.00     0.036 H 
ATOM    405  CG  PRO A  42       6.222  35.212  14.012  1.00 69.82    -0.048 C 
ATOM    406  HG1 PRO A  42       6.707  35.570  14.950  1.00  0.00     0.035 H 
ATOM    407  HG2 PRO A  42       6.809  35.845  13.306  1.00  0.00     0.035 H 
ATOM    408  CD  PRO A  42       6.390  33.732  13.775  1.00 64.99    -0.001 C 
ATOM    409  HD1 PRO A  42       7.361  33.445  13.307  1.00  0.00     0.064 H 
ATOM    410  HD2 PRO A  42       6.526  33.127  14.702  1.00  0.00     0.064 H 
ATOM    411  N   ILE A  43       2.970  35.093  10.952  1.00 56.34    -0.346 N 
ATOM    412  HN  ILE A  43       2.174  34.721  11.470  1.00  0.00     0.163 HD
ATOM    413  CA  ILE A  43       2.745  35.608   9.607  1.00 54.70     0.092 C 
ATOM    414  HA  ILE A  43       3.730  35.712   9.095  1.00  0.00     0.088 H 
ATOM    415  C   ILE A  43       2.111  36.988   9.727  1.00 63.18     0.241 C 
ATOM    416  O   ILE A  43       1.006  37.128  10.266  1.00 77.12    -0.271 OA
ATOM    417  CB  ILE A  43       1.865  34.650   8.789  1.00 59.50    -0.030 C 
ATOM    418  HB  ILE A  43       0.901  34.505   9.330  1.00  0.00     0.043 H 
ATOM    419  CG1 ILE A  43       2.558  33.291   8.658  1.00 63.51    -0.063 C 
ATOM    420 1HG1 ILE A  43       3.499  33.388   8.068  1.00  0.00     0.033 H 
ATOM    421 2HG1 ILE A  43       2.981  32.972   9.639  1.00  0.00     0.033 H 
ATOM    422  CG2 ILE A  43       1.567  35.229   7.422  1.00 54.75    -0.071 C 
ATOM    423 1HG2 ILE A  43       1.062  36.219   7.517  1.00  0.00     0.028 H 
ATOM    424 2HG2 ILE A  43       0.977  34.522   6.793  1.00  0.00     0.028 H 
ATOM    425 3HG2 ILE A  43       2.483  35.291   6.790  1.00  0.00     0.028 H 
ATOM    426  CD1 ILE A  43       1.679  32.202   8.080  1.00 68.34    -0.076 C 
ATOM    427 1HD1 ILE A  43       2.184  31.212   7.985  1.00  0.00     0.027 H 
ATOM    428 2HD1 ILE A  43       1.256  32.521   7.099  1.00  0.00     0.027 H 
ATOM    429 3HD1 ILE A  43       0.738  32.105   8.670  1.00  0.00     0.027 H 
ATOM    430  N   ARG A  44       2.805  38.008   9.225  1.00 57.08    -0.346 N 
ATOM    431  HN  ARG A  44       3.641  37.806   8.677  1.00  0.00     0.163 HD
ATOM    432  CA  ARG A  44       2.422  39.397   9.425  1.00 64.29     0.089 C 
ATOM    433  HA  ARG A  44       1.507  39.424  10.062  1.00  0.00     0.087 H 
ATOM    434  C   ARG A  44       2.108  40.078   8.099  1.00 66.91     0.241 C 
ATOM    435  O   ARG A  44       2.480  39.603   7.023  1.00 70.16    -0.271 OA
ATOM    436  CB  ARG A  44       3.535  40.172  10.140  1.00 70.60    -0.036 C 
ATOM    437  HB1 ARG A  44       3.199  41.209  10.374  1.00  0.00     0.036 H 
ATOM    438  HB2 ARG A  44       4.369  40.396   9.434  1.00  0.00     0.036 H 
ATOM    439  CG  ARG A  44       4.066  39.493  11.389  1.00 77.27    -0.048 C 
ATOM    440  HG1 ARG A  44       3.307  39.477  12.206  1.00  0.00     0.035 H 
ATOM    441  HG2 ARG A  44       4.179  38.393  11.246  1.00  0.00     0.035 H 
ATOM    442  CD  ARG A  44       5.365  40.140  11.838  1.00 84.13     0.009 C 
ATOM    443  HD1 ARG A  44       5.623  39.847  12.882  1.00  0.00     0.064 H 
ATOM    444  HD2 ARG A  44       5.239  41.238  11.989  1.00  0.00     0.064 H 
ATOM    445  NE  ARG A  44       6.465  39.854  10.920  1.00 83.45    -0.227 N 
ATOM    446  HE  ARG A  44       6.413  40.240   9.977  1.00  0.00     0.177 HD
ATOM    447  CZ  ARG A  44       7.528  39.123  11.236  1.00 91.15     0.665 C 
ATOM    448  NH1 ARG A  44       7.645  38.613  12.455  1.00 96.24    -0.235 N 
ATOM    449 1HH1 ARG A  44       6.911  38.776  13.145  1.00  0.00     0.174 HD
ATOM    450 2HH1 ARG A  44       8.461  38.052  12.698  1.00  0.00     0.174 HD
ATOM    451  NH2 ARG A  44       8.482  38.911  10.339  1.00 92.88    -0.235 N 
ATOM    452 1HH2 ARG A  44       8.392  39.303   9.402  1.00  0.00     0.174 HD
ATOM    453 2HH2 ARG A  44       9.298  38.350  10.582  1.00  0.00     0.174 HD
ATOM    454  N   THR A  45       1.417  41.214   8.195  1.00 66.77    -0.344 N 
ATOM    455  HN  THR A  45       1.050  41.480   9.109  1.00  0.00     0.163 HD
ATOM    456  CA  THR A  45       1.157  42.100   7.061  1.00 61.71     0.113 C 
ATOM    457  HA  THR A  45       1.564  41.630   6.135  1.00  0.00     0.091 H 
ATOM    458  C   THR A  45       1.910  43.400   7.326  1.00 66.30     0.243 C 
ATOM    459  O   THR A  45       1.419  44.279   8.040  1.00 75.08    -0.271 OA
ATOM    460  CB  THR A  45      -0.338  42.348   6.873  1.00 70.11     0.060 C 
ATOM    461  HB  THR A  45      -0.753  42.807   7.801  1.00  0.00     0.086 H 
ATOM    462  CG2 THR A  45      -0.582  43.287   5.697  1.00 64.20    -0.050 C 
ATOM    463 1HG2 THR A  45      -1.674  43.468   5.560  1.00  0.00     0.031 H 
ATOM    464 2HG2 THR A  45      -0.104  42.912   4.762  1.00  0.00     0.031 H 
ATOM    465 3HG2 THR A  45      -0.014  44.241   5.804  1.00  0.00     0.031 H 
ATOM    466  OG1 THR A  45      -1.004  41.104   6.624  1.00 82.89    -0.393 OA
ATOM    467  HG1 THR A  45      -1.934  41.258   6.507  1.00  0.00     0.210 HD
ATOM    468  N   VAL A  46       3.109  43.510   6.762  1.00 67.95    -0.346 N 
ATOM    469  HN  VAL A  46       3.452  42.749   6.175  1.00  0.00     0.163 HD
ATOM    470  CA  VAL A  46       3.946  44.683   6.957  1.00 64.61     0.092 C 
ATOM    471  HA  VAL A  46       3.703  45.124   7.952  1.00  0.00     0.088 H 
ATOM    472  C   VAL A  46       3.622  45.715   5.885  1.00 65.31     0.241 C 
ATOM    473  O   VAL A  46       2.995  45.419   4.864  1.00 69.98    -0.271 OA
ATOM    474  CB  VAL A  46       5.444  44.319   6.942  1.00 62.54    -0.033 C 
ATOM    475  HB  VAL A  46       6.033  45.251   7.109  1.00  0.00     0.042 H 
ATOM    476  CG1 VAL A  46       5.765  43.342   8.062  1.00 59.45    -0.071 C 
ATOM    477 1HG1 VAL A  46       5.478  43.766   9.053  1.00  0.00     0.028 H 
ATOM    478 2HG1 VAL A  46       6.835  43.029   8.042  1.00  0.00     0.028 H 
ATOM    479 3HG1 VAL A  46       5.295  42.346   7.888  1.00  0.00     0.028 H 
ATOM    480  CG2 VAL A  46       5.836  43.741   5.590  1.00 54.94    -0.071 C 
ATOM    481 1HG2 VAL A  46       5.601  44.457   4.769  1.00  0.00     0.028 H 
ATOM    482 2HG2 VAL A  46       5.366  42.745   5.416  1.00  0.00     0.028 H 
ATOM    483 3HG2 VAL A  46       6.906  43.428   5.570  1.00  0.00     0.028 H 
ATOM    484  N   LYS A  47       4.050  46.951   6.127  1.00 62.03    -0.346 N 
ATOM    485  HN  LYS A  47       4.512  47.145   7.015  1.00  0.00     0.163 HD
ATOM    486  CA  LYS A  47       3.884  48.037   5.174  1.00 64.88     0.089 C 
ATOM    487  HA  LYS A  47       3.493  47.614   4.219  1.00  0.00     0.087 H 
ATOM    488  C   LYS A  47       5.237  48.675   4.902  1.00 65.59     0.241 C 
ATOM    489  O   LYS A  47       6.068  48.807   5.806  1.00 65.96    -0.271 OA
ATOM    490  CB  LYS A  47       2.892  49.096   5.683  1.00 69.48    -0.038 C 
ATOM    491  HB1 LYS A  47       2.724  49.875   4.903  1.00  0.00     0.036 H 
ATOM    492  HB2 LYS A  47       1.866  48.665   5.748  1.00  0.00     0.036 H 
ATOM    493  CG  LYS A  47       3.277  49.745   7.004  1.00 75.91    -0.061 C 
ATOM    494  HG1 LYS A  47       4.322  50.133   6.978  1.00  0.00     0.033 H 
ATOM    495  HG2 LYS A  47       3.394  48.986   7.812  1.00  0.00     0.033 H 
ATOM    496  CD  LYS A  47       2.288  50.834   7.402  1.00 78.57    -0.043 C 
ATOM    497  HD1 LYS A  47       1.239  50.456   7.386  1.00  0.00     0.035 H 
ATOM    498  HD2 LYS A  47       2.368  51.079   8.487  1.00  0.00     0.035 H 
ATOM    499  CE  LYS A  47       2.444  52.078   6.539  1.00 78.79     0.080 C 
ATOM    500  HE1 LYS A  47       2.306  51.839   5.459  1.00  0.00     0.075 H 
ATOM    501  HE2 LYS A  47       1.585  52.775   6.678  1.00  0.00     0.075 H 
ATOM    502  NZ  LYS A  47       3.743  52.770   6.776  1.00 81.11    -0.079 N 
ATOM    503  HZ1 LYS A  47       3.848  53.604   6.198  1.00  0.00     0.274 HD
ATOM    504  HZ2 LYS A  47       4.529  52.132   6.649  1.00  0.00     0.274 HD
ATOM    505  HZ3 LYS A  47       3.869  52.989   7.764  1.00  0.00     0.274 HD
ATOM    506  N   SER A  48       5.456  49.053   3.650  1.00 66.17    -0.344 N 
ATOM    507  HN  SER A  48       4.745  48.846   2.949  1.00  0.00     0.163 HD
ATOM    508  CA  SER A  48       6.659  49.747   3.230  1.00 59.86     0.109 C 
ATOM    509  HA  SER A  48       7.355  49.801   4.099  1.00  0.00     0.090 H 
ATOM    510  C   SER A  48       6.299  51.171   2.812  1.00 73.52     0.243 C 
ATOM    511  O   SER A  48       5.164  51.629   2.990  1.00 74.50    -0.271 OA
ATOM    512  CB  SER A  48       7.349  48.969   2.107  1.00 56.32     0.044 C 
ATOM    513  HB1 SER A  48       8.302  49.458   1.797  1.00  0.00     0.077 H 
ATOM    514  HB2 SER A  48       7.764  48.002   2.475  1.00  0.00     0.077 H 
ATOM    515  OG  SER A  48       6.482  48.776   1.004  1.00 56.98    -0.398 OA
ATOM    516  HG  SER A  48       6.910  48.293   0.307  1.00  0.00     0.209 HD
ATOM    517  N   PHE A  49       7.280  51.879   2.248  1.00 70.85    -0.346 N 
ATOM    518  HN  PHE A  49       8.193  51.450   2.097  1.00  0.00     0.163 HD
ATOM    519  CA  PHE A  49       7.054  53.263   1.846  1.00 71.21     0.093 C 
ATOM    520  HA  PHE A  49       6.597  53.805   2.706  1.00  0.00     0.088 H 
ATOM    521  C   PHE A  49       6.101  53.363   0.660  1.00 64.74     0.241 C 
ATOM    522  O   PHE A  49       5.408  54.375   0.508  1.00 67.45    -0.271 OA
ATOM    523  CB  PHE A  49       8.388  53.933   1.514  1.00 65.22    -0.014 C 
ATOM    524  HB1 PHE A  49       8.930  53.358   0.728  1.00  0.00     0.043 H 
ATOM    525  HB2 PHE A  49       9.105  53.818   2.360  1.00  0.00     0.043 H 
ATOM    526  CG  PHE A  49       8.264  55.377   1.120  1.00 68.22    -0.056 A 
ATOM    527  CD1 PHE A  49       8.170  56.364   2.085  1.00 71.92    -0.077 A 
ATOM    528  HD1 PHE A  49       8.185  56.086   3.152  1.00  0.00     0.084 H 
ATOM    529  CD2 PHE A  49       8.251  55.748  -0.216  1.00 67.63    -0.077 A 
ATOM    530  HD2 PHE A  49       8.330  54.974  -0.997  1.00  0.00     0.084 H 
ATOM    531  CE1 PHE A  49       8.058  57.692   1.727  1.00 74.90    -0.082 A 
ATOM    532  HE1 PHE A  49       7.980  58.469   2.506  1.00  0.00     0.083 H 
ATOM    533  CE2 PHE A  49       8.140  57.075  -0.580  1.00 70.56    -0.082 A 
ATOM    534  HE2 PHE A  49       8.129  57.356  -1.647  1.00  0.00     0.083 H 
ATOM    535  CZ  PHE A  49       8.043  58.049   0.392  1.00 77.44    -0.083 A 
ATOM    536  HZ  PHE A  49       7.954  59.110   0.104  1.00  0.00     0.083 H 
ATOM    537  N   LEU A  50       6.049  52.333  -0.183  1.00 75.87    -0.346 N 
ATOM    538  HN  LEU A  50       6.593  51.497   0.030  1.00  0.00     0.163 HD
ATOM    539  CA  LEU A  50       5.243  52.355  -1.399  1.00 65.34     0.089 C 
ATOM    540  HA  LEU A  50       5.003  53.418  -1.635  1.00  0.00     0.087 H 
ATOM    541  C   LEU A  50       3.932  51.593  -1.270  1.00 66.08     0.241 C 
ATOM    542  O   LEU A  50       2.905  52.058  -1.773  1.00 76.68    -0.271 OA
ATOM    543  CB  LEU A  50       6.039  51.776  -2.575  1.00 62.71    -0.035 C 
ATOM    544  HB1 LEU A  50       6.353  50.737  -2.322  1.00  0.00     0.037 H 
ATOM    545  HB2 LEU A  50       5.343  51.590  -3.426  1.00  0.00     0.037 H 
ATOM    546  CG  LEU A  50       7.254  52.549  -3.090  1.00 65.32    -0.059 C 
ATOM    547  HG  LEU A  50       7.901  52.808  -2.220  1.00  0.00     0.038 H 
ATOM    548  CD1 LEU A  50       8.057  51.680  -4.043  1.00 62.98    -0.073 C 
ATOM    549 1HD1 LEU A  50       8.943  52.244  -4.418  1.00  0.00     0.028 H 
ATOM    550 2HD1 LEU A  50       7.430  51.283  -4.876  1.00  0.00     0.028 H 
ATOM    551 3HD1 LEU A  50       8.346  50.708  -3.579  1.00  0.00     0.028 H 
ATOM    552  CD2 LEU A  50       6.836  53.838  -3.777  1.00 61.44    -0.073 C 
ATOM    553 1HD2 LEU A  50       7.722  54.402  -4.152  1.00  0.00     0.028 H 
ATOM    554 2HD2 LEU A  50       6.201  54.469  -3.112  1.00  0.00     0.028 H 
ATOM    555 3HD2 LEU A  50       6.097  53.648  -4.590  1.00  0.00     0.028 H 
ATOM    556  N   SER A  51       3.934  50.434  -0.614  1.00 63.09    -0.344 N 
ATOM    557  HN  SER A  51       4.764  50.154  -0.092  1.00  0.00     0.163 HD
ATOM    558  CA  SER A  51       2.769  49.561  -0.631  1.00 68.47     0.109 C 
ATOM    559  HA  SER A  51       1.856  50.194  -0.724  1.00  0.00     0.090 H 
ATOM    560  C   SER A  51       2.683  48.779   0.673  1.00 71.37     0.243 C 
ATOM    561  O   SER A  51       3.568  48.852   1.530  1.00 75.35    -0.271 OA
ATOM    562  CB  SER A  51       2.817  48.601  -1.826  1.00 66.17     0.044 C 
ATOM    563  HB1 SER A  51       2.668  49.138  -2.791  1.00  0.00     0.077 H 
ATOM    564  HB2 SER A  51       1.919  47.941  -1.859  1.00  0.00     0.077 H 
ATOM    565  OG  SER A  51       4.020  47.849  -1.826  1.00 60.81    -0.398 OA
ATOM    566  HG  SER A  51       4.050  47.254  -2.566  1.00  0.00     0.209 HD
ATOM    567  N   LYS A  52       1.595  48.022   0.808  1.00 72.28    -0.346 N 
ATOM    568  HN  LYS A  52       0.863  48.094   0.102  1.00  0.00     0.163 HD
ATOM    569  CA  LYS A  52       1.401  47.096   1.916  1.00 75.65     0.089 C 
ATOM    570  HA  LYS A  52       2.183  47.291   2.687  1.00  0.00     0.087 H 
ATOM    571  C   LYS A  52       1.561  45.671   1.406  1.00 75.12     0.241 C 
ATOM    572  O   LYS A  52       1.022  45.316   0.354  1.00 75.48    -0.271 OA
ATOM    573  CB  LYS A  52       0.021  47.272   2.559  1.00 82.46    -0.038 C 
ATOM    574  HB1 LYS A  52      -0.280  48.345   2.561  1.00  0.00     0.036 H 
ATOM    575  HB2 LYS A  52      -0.778  46.857   1.901  1.00  0.00     0.036 H 
ATOM    576  CG  LYS A  52      -0.073  46.683   3.959  1.00 90.27    -0.061 C 
ATOM    577  HG1 LYS A  52       0.006  45.571   3.933  1.00  0.00     0.033 H 
ATOM    578  HG2 LYS A  52       0.842  46.914   4.554  1.00  0.00     0.033 H 
ATOM    579  CD  LYS A  52      -1.331  47.126   4.694  1.00 99.48    -0.043 C 
ATOM    580  HD1 LYS A  52      -1.137  47.264   5.783  1.00  0.00     0.035 H 
ATOM    581  HD2 LYS A  52      -1.607  48.174   4.432  1.00  0.00     0.035 H 
ATOM    582  CE  LYS A  52      -2.490  46.172   4.454  1.00 99.04     0.080 C 
ATOM    583  HE1 LYS A  52      -3.161  46.540   3.643  1.00  0.00     0.075 H 
ATOM    584  HE2 LYS A  52      -2.148  45.224   3.977  1.00  0.00     0.075 H 
ATOM    585  NZ  LYS A  52      -3.246  45.909   5.713  1.00 93.75    -0.079 N 
ATOM    586  HZ1 LYS A  52      -4.024  45.269   5.552  1.00  0.00     0.274 HD
ATOM    587  HZ2 LYS A  52      -3.559  46.776   6.149  1.00  0.00     0.274 HD
ATOM    588  HZ3 LYS A  52      -2.632  45.573   6.455  1.00  0.00     0.274 HD
ATOM    589  N   ILE A  53       2.305  44.861   2.152  1.00 71.47    -0.346 N 
ATOM    590  HN  ILE A  53       2.642  45.194   3.055  1.00  0.00     0.163 HD
ATOM    591  CA  ILE A  53       2.656  43.510   1.722  1.00 62.86     0.092 C 
ATOM    592  HA  ILE A  53       2.244  43.348   0.699  1.00  0.00     0.088 H 
ATOM    593  C   ILE A  53       2.015  42.499   2.665  1.00 70.66     0.243 C 
ATOM    594  O   ILE A  53       2.402  42.417   3.840  1.00 81.40    -0.271 OA
ATOM    595  CB  ILE A  53       4.181  43.333   1.665  1.00 60.09    -0.030 C 
ATOM    596  HB  ILE A  53       4.576  43.310   2.707  1.00  0.00     0.043 H 
ATOM    597  CG1 ILE A  53       4.820  44.511   0.926  1.00 61.02    -0.063 C 
ATOM    598 1HG1 ILE A  53       4.084  45.339   0.798  1.00  0.00     0.033 H 
ATOM    599 2HG1 ILE A  53       4.999  44.252  -0.143  1.00  0.00     0.033 H 
ATOM    600  CG2 ILE A  53       4.532  42.025   0.986  1.00 57.84    -0.071 C 
ATOM    601 1HG2 ILE A  53       5.639  41.897   0.945  1.00  0.00     0.028 H 
ATOM    602 2HG2 ILE A  53       4.065  41.942  -0.023  1.00  0.00     0.028 H 
ATOM    603 3HG2 ILE A  53       4.030  41.156   1.472  1.00  0.00     0.028 H 
ATOM    604  CD1 ILE A  53       6.091  45.024   1.569  1.00 61.38    -0.076 C 
ATOM    605 1HD1 ILE A  53       6.557  45.882   1.031  1.00  0.00     0.027 H 
ATOM    606 2HD1 ILE A  53       6.827  44.196   1.697  1.00  0.00     0.027 H 
ATOM    607 3HD1 ILE A  53       5.912  45.283   2.638  1.00  0.00     0.027 H 
ATOM    608  N   PRO A  54       1.042  41.715   2.206  1.00 68.36    -0.337 N 
ATOM    609  CA  PRO A  54       0.321  40.809   3.103  1.00 63.23     0.091 C 
ATOM    610  HA  PRO A  54       0.195  41.285   4.104  1.00  0.00     0.087 H 
ATOM    611  C   PRO A  54       0.973  39.443   3.256  1.00 64.89     0.241 C 
ATOM    612  O   PRO A  54       1.666  38.940   2.369  1.00 61.88    -0.271 OA
ATOM    613  CB  PRO A  54      -1.043  40.673   2.412  1.00 57.09    -0.036 C 
ATOM    614  HB1 PRO A  54      -1.615  39.758   2.694  1.00  0.00     0.036 H 
ATOM    615  HB2 PRO A  54      -1.812  41.403   2.759  1.00  0.00     0.036 H 
ATOM    616  CG  PRO A  54      -0.709  40.770   0.961  1.00 56.51    -0.048 C 
ATOM    617  HG1 PRO A  54      -0.509  39.781   0.486  1.00  0.00     0.035 H 
ATOM    618  HG2 PRO A  54      -1.579  41.055   0.325  1.00  0.00     0.035 H 
ATOM    619  CD  PRO A  54       0.454  41.734   0.854  1.00 63.44    -0.001 C 
ATOM    620  HD1 PRO A  54       0.180  42.749   0.484  1.00  0.00     0.064 H 
ATOM    621  HD2 PRO A  54       1.173  41.501   0.034  1.00  0.00     0.064 H 
ATOM    622  N   SER A  55       0.731  38.854   4.427  1.00 68.94    -0.344 N 
ATOM    623  HN  SER A  55       0.326  39.420   5.173  1.00  0.00     0.163 HD
ATOM    624  CA  SER A  55       1.010  37.446   4.709  1.00 59.91     0.109 C 
ATOM    625  HA  SER A  55       0.823  37.272   5.794  1.00  0.00     0.090 H 
ATOM    626  C   SER A  55       2.467  37.083   4.421  1.00 57.24     0.243 C 
ATOM    627  O   SER A  55       2.771  36.223   3.593  1.00 59.99    -0.271 OA
ATOM    628  CB  SER A  55       0.056  36.546   3.920  1.00 53.59     0.044 C 
ATOM    629  HB1 SER A  55       0.278  36.568   2.828  1.00  0.00     0.077 H 
ATOM    630  HB2 SER A  55       0.256  35.466   4.112  1.00  0.00     0.077 H 
ATOM    631  OG  SER A  55      -1.295  36.884   4.186  1.00 58.25    -0.398 OA
ATOM    632  HG  SER A  55      -1.887  36.325   3.696  1.00  0.00     0.209 HD
ATOM    633  N   VAL A  56       3.377  37.747   5.135  1.00 57.87    -0.346 N 
ATOM    634  HN  VAL A  56       3.065  38.422   5.833  1.00  0.00     0.163 HD
ATOM    635  CA  VAL A  56       4.805  37.533   4.943  1.00 49.96     0.092 C 
ATOM    636  HA  VAL A  56       4.937  36.629   4.304  1.00  0.00     0.088 H 
ATOM    637  C   VAL A  56       5.481  37.268   6.281  1.00 48.93     0.241 C 
ATOM    638  O   VAL A  56       4.926  37.519   7.353  1.00 55.53    -0.271 OA
ATOM    639  CB  VAL A  56       5.488  38.724   4.235  1.00 45.53    -0.033 C 
ATOM    640  HB  VAL A  56       6.592  38.576   4.288  1.00  0.00     0.042 H 
ATOM    641  CG1 VAL A  56       5.082  38.771   2.770  1.00 50.97    -0.071 C 
ATOM    642 1HG1 VAL A  56       5.332  37.814   2.255  1.00  0.00     0.028 H 
ATOM    643 2HG1 VAL A  56       5.529  39.649   2.247  1.00  0.00     0.028 H 
ATOM    644 3HG1 VAL A  56       4.005  39.033   2.650  1.00  0.00     0.028 H 
ATOM    645  CG2 VAL A  56       5.147  40.029   4.938  1.00 48.37    -0.071 C 
ATOM    646 1HG2 VAL A  56       5.445  39.995   6.012  1.00  0.00     0.028 H 
ATOM    647 2HG2 VAL A  56       4.070  40.291   4.818  1.00  0.00     0.028 H 
ATOM    648 3HG2 VAL A  56       5.594  40.907   4.415  1.00  0.00     0.028 H 
ATOM    649  N   PHE A  57       6.701  36.744   6.194  1.00 44.73    -0.346 N 
ATOM    650  HN  PHE A  57       7.062  36.502   5.271  1.00  0.00     0.163 HD
ATOM    651  CA  PHE A  57       7.544  36.500   7.353  1.00 45.42     0.093 C 
ATOM    652  HA  PHE A  57       7.369  37.312   8.097  1.00  0.00     0.088 H 
ATOM    653  C   PHE A  57       8.996  36.561   6.903  1.00 44.14     0.241 C 
ATOM    654  O   PHE A  57       9.309  36.352   5.728  1.00 49.15    -0.271 OA
ATOM    655  CB  PHE A  57       7.222  35.154   8.015  1.00 48.63    -0.014 C 
ATOM    656  HB1 PHE A  57       6.278  35.223   8.604  1.00  0.00     0.043 H 
ATOM    657  HB2 PHE A  57       7.942  34.940   8.839  1.00  0.00     0.043 H 
ATOM    658  CG  PHE A  57       7.162  34.003   7.054  1.00 46.18    -0.056 A 
ATOM    659  CD1 PHE A  57       5.991  33.710   6.373  1.00 48.32    -0.077 A 
ATOM    660  HD1 PHE A  57       5.094  34.330   6.539  1.00  0.00     0.084 H 
ATOM    661  CD2 PHE A  57       8.273  33.206   6.839  1.00 48.56    -0.077 A 
ATOM    662  HD2 PHE A  57       9.211  33.422   7.377  1.00  0.00     0.084 H 
ATOM    663  CE1 PHE A  57       5.935  32.651   5.489  1.00 45.66    -0.082 A 
ATOM    664  HE1 PHE A  57       4.999  32.433   4.948  1.00  0.00     0.083 H 
ATOM    665  CE2 PHE A  57       8.220  32.143   5.958  1.00 38.16    -0.082 A 
ATOM    666  HE2 PHE A  57       9.113  31.517   5.795  1.00  0.00     0.083 H 
ATOM    667  CZ  PHE A  57       7.051  31.865   5.283  1.00 42.03    -0.083 A 
ATOM    668  HZ  PHE A  57       7.007  31.016   4.580  1.00  0.00     0.083 H 
ATOM    669  N   SER A  58       9.881  36.858   7.848  1.00 45.36    -0.344 N 
ATOM    670  HN  SER A  58       9.576  36.910   8.820  1.00  0.00     0.163 HD
ATOM    671  CA  SER A  58      11.277  37.111   7.525  1.00 46.60     0.109 C 
ATOM    672  HA  SER A  58      11.322  37.580   6.515  1.00  0.00     0.090 H 
ATOM    673  C   SER A  58      12.082  35.815   7.487  1.00 51.12     0.242 C 
ATOM    674  O   SER A  58      11.680  34.783   8.030  1.00 61.76    -0.271 OA
ATOM    675  CB  SER A  58      11.898  38.080   8.532  1.00 54.78     0.044 C 
ATOM    676  HB1 SER A  58      11.345  39.048   8.563  1.00  0.00     0.077 H 
ATOM    677  HB2 SER A  58      12.886  38.459   8.180  1.00  0.00     0.077 H 
ATOM    678  OG  SER A  58      11.994  37.494   9.818  1.00 65.80    -0.398 OA
ATOM    679  HG  SER A  58      12.380  38.096  10.444  1.00  0.00     0.209 HD
ATOM    680  N   GLY A  59      13.239  35.886   6.826  1.00 42.55    -0.350 N 
ATOM    681  HN  GLY A  59      13.518  36.761   6.382  1.00  0.00     0.163 HD
ATOM    682  CA  GLY A  59      14.102  34.720   6.737  1.00 40.01     0.069 C 
ATOM    683  HA1 GLY A  59      13.568  33.862   6.265  1.00  0.00     0.078 H 
ATOM    684  HA2 GLY A  59      14.904  34.873   5.978  1.00  0.00     0.078 H 
ATOM    685  C   GLY A  59      14.690  34.324   8.077  1.00 50.18     0.236 C 
ATOM    686  O   GLY A  59      14.854  33.135   8.366  1.00 60.47    -0.272 OA
ATOM    687  N   SER A  60      15.016  35.312   8.915  1.00 51.65    -0.344 N 
ATOM    688  HN  SER A  60      14.911  36.283   8.620  1.00  0.00     0.163 HD
ATOM    689  CA  SER A  60      15.522  35.009  10.250  1.00 54.99     0.109 C 
ATOM    690  HA  SER A  60      16.398  34.327  10.144  1.00  0.00     0.090 H 
ATOM    691  C   SER A  60      14.471  34.305  11.099  1.00 66.90     0.243 C 
ATOM    692  O   SER A  60      14.819  33.553  12.016  1.00 74.09    -0.271 OA
ATOM    693  CB  SER A  60      15.996  36.291  10.937  1.00 53.11     0.044 C 
ATOM    694  HB1 SER A  60      16.875  36.735  10.414  1.00  0.00     0.077 H 
ATOM    695  HB2 SER A  60      16.474  36.076  11.921  1.00  0.00     0.077 H 
ATOM    696  OG  SER A  60      14.940  37.226  11.065  1.00 63.75    -0.398 OA
ATOM    697  HG  SER A  60      15.234  38.022  11.492  1.00  0.00     0.209 HD
ATOM    698  N   ASP A  61      13.186  34.537  10.814  1.00 68.37    -0.345 N 
ATOM    699  HN  ASP A  61      12.940  35.234  10.111  1.00  0.00     0.163 HD
ATOM    700  CA  ASP A  61      12.132  33.799  11.503  1.00 67.67     0.098 C 
ATOM    701  HA  ASP A  61      12.283  33.915  12.602  1.00  0.00     0.088 H 
ATOM    702  C   ASP A  61      12.193  32.315  11.165  1.00 61.61     0.241 C 
ATOM    703  O   ASP A  61      12.022  31.462  12.044  1.00 65.79    -0.271 OA
ATOM    704  CB  ASP A  61      10.760  34.372  11.142  1.00 73.33     0.043 C 
ATOM    705  HB1 ASP A  61      10.637  34.446  10.036  1.00  0.00     0.052 H 
ATOM    706  HB2 ASP A  61       9.950  33.639  11.366  1.00  0.00     0.052 H 
ATOM    707  CG  ASP A  61      10.485  35.706  11.810  1.00 79.05     0.175 C 
ATOM    708  OD1 ASP A  61      11.288  36.121  12.672  1.00 81.26    -0.648 OA
ATOM    709  OD2 ASP A  61       9.461  36.338  11.470  1.00 79.46    -0.648 OA
ATOM    710  N   ILE A  62      12.439  31.990   9.895  1.00 52.67    -0.346 N 
ATOM    711  HN  ILE A  62      12.564  32.728   9.202  1.00  0.00     0.163 HD
ATOM    712  CA  ILE A  62      12.532  30.593   9.484  1.00 51.39     0.092 C 
ATOM    713  HA  ILE A  62      11.631  30.057   9.864  1.00  0.00     0.088 H 
ATOM    714  C   ILE A  62      13.766  29.939  10.091  1.00 58.82     0.241 C 
ATOM    715  O   ILE A  62      13.710  28.801  10.573  1.00 70.32    -0.271 OA
ATOM    716  CB  ILE A  62      12.539  30.492   7.948  1.00 49.94    -0.030 C 
ATOM    717  HB  ILE A  62      13.493  30.931   7.572  1.00  0.00     0.043 H 
ATOM    718  CG1 ILE A  62      11.375  31.288   7.353  1.00 52.60    -0.063 C 
ATOM    719 1HG1 ILE A  62      10.418  30.725   7.458  1.00  0.00     0.033 H 
ATOM    720 2HG1 ILE A  62      11.139  32.175   7.986  1.00  0.00     0.033 H 
ATOM    721  CG2 ILE A  62      12.474  29.036   7.506  1.00 46.63    -0.071 C 
ATOM    722 1HG2 ILE A  62      13.322  28.456   7.939  1.00  0.00     0.028 H 
ATOM    723 2HG2 ILE A  62      12.433  28.942   6.396  1.00  0.00     0.028 H 
ATOM    724 3HG2 ILE A  62      11.489  28.573   7.749  1.00  0.00     0.028 H 
ATOM    725  CD1 ILE A  62      11.599  31.702   5.912  1.00 55.76    -0.076 C 
ATOM    726 1HD1 ILE A  62      10.751  32.282   5.479  1.00  0.00     0.027 H 
ATOM    727 2HD1 ILE A  62      11.835  30.815   5.279  1.00  0.00     0.027 H 
ATOM    728 3HD1 ILE A  62      12.556  32.265   5.807  1.00  0.00     0.027 H 
ATOM    729  N   VAL A  63      14.898  30.646  10.079  1.00 53.30    -0.346 N 
ATOM    730  HN  VAL A  63      14.896  31.595   9.706  1.00  0.00     0.163 HD
ATOM    731  CA  VAL A  63      16.140  30.076  10.594  1.00 45.73     0.092 C 
ATOM    732  HA  VAL A  63      16.305  29.096  10.088  1.00  0.00     0.088 H 
ATOM    733  C   VAL A  63      16.035  29.820  12.092  1.00 47.88     0.241 C 
ATOM    734  O   VAL A  63      16.472  28.774  12.586  1.00 50.01    -0.271 OA
ATOM    735  CB  VAL A  63      17.326  30.995  10.248  1.00 42.27    -0.033 C 
ATOM    736  HB  VAL A  63      17.137  31.998  10.696  1.00  0.00     0.042 H 
ATOM    737  CG1 VAL A  63      18.618  30.445  10.830  1.00 39.34    -0.071 C 
ATOM    738 1HG1 VAL A  63      19.477  31.110  10.579  1.00  0.00     0.028 H 
ATOM    739 2HG1 VAL A  63      18.802  29.393  10.508  1.00  0.00     0.028 H 
ATOM    740 3HG1 VAL A  63      18.536  30.272  11.928  1.00  0.00     0.028 H 
ATOM    741  CG2 VAL A  63      17.446  31.157   8.741  1.00 47.73    -0.071 C 
ATOM    742 1HG2 VAL A  63      18.305  31.822   8.490  1.00  0.00     0.028 H 
ATOM    743 2HG2 VAL A  63      16.494  31.516   8.284  1.00  0.00     0.028 H 
ATOM    744 3HG2 VAL A  63      17.517  30.173   8.221  1.00  0.00     0.028 H 
ATOM    745  N   GLN A  64      15.440  30.754  12.838  1.00 48.27    -0.346 N 
ATOM    746  HN  GLN A  64      15.065  31.595  12.400  1.00  0.00     0.163 HD
ATOM    747  CA  GLN A  64      15.327  30.570  14.282  1.00 48.24     0.090 C 
ATOM    748  HA  GLN A  64      16.311  30.208  14.662  1.00  0.00     0.087 H 
ATOM    749  C   GLN A  64      14.272  29.533  14.643  1.00 49.58     0.241 C 
ATOM    750  O   GLN A  64      14.374  28.895  15.697  1.00 58.47    -0.271 OA
ATOM    751  CB  GLN A  64      15.020  31.903  14.962  1.00 59.73    -0.030 C 
ATOM    752  HB1 GLN A  64      14.518  31.739  15.944  1.00  0.00     0.037 H 
ATOM    753  HB2 GLN A  64      14.205  32.442  14.425  1.00  0.00     0.037 H 
ATOM    754  CG  GLN A  64      16.241  32.794  15.123  1.00 71.21     0.011 C 
ATOM    755  HG1 GLN A  64      15.961  33.789  15.542  1.00  0.00     0.047 H 
ATOM    756  HG2 GLN A  64      16.633  33.123  14.132  1.00  0.00     0.047 H 
ATOM    757  CD  GLN A  64      17.328  32.136  15.952  1.00 84.44     0.215 C 
ATOM    758  NE2 GLN A  64      16.932  31.516  17.058  1.00 89.00    -0.370 N 
ATOM    759 1HE2 GLN A  64      15.954  31.476  17.346  1.00  0.00     0.159 HD
ATOM    760 2HE2 GLN A  64      17.663  31.074  17.615  1.00  0.00     0.159 HD
ATOM    761  OE1 GLN A  64      18.508  32.184  15.604  1.00 88.51    -0.274 OA
ATOM    762  N   TRP A  65      13.259  29.348  13.794  1.00 42.86    -0.346 N 
ATOM    763  HN  TRP A  65      13.170  29.943  12.970  1.00  0.00     0.163 HD
ATOM    764  CA  TRP A  65      12.279  28.296  14.043  1.00 43.52     0.093 C 
ATOM    765  HA  TRP A  65      11.909  28.403  15.089  1.00  0.00     0.088 H 
ATOM    766  C   TRP A  65      12.910  26.917  13.897  1.00 56.46     0.241 C 
ATOM    767  O   TRP A  65      12.648  26.019  14.706  1.00 61.30    -0.271 OA
ATOM    768  CB  TRP A  65      11.088  28.445  13.095  1.00 43.08    -0.012 C 
ATOM    769  HB1 TRP A  65      10.783  29.514  13.010  1.00  0.00     0.044 H 
ATOM    770  HB2 TRP A  65      11.397  28.256  12.041  1.00  0.00     0.044 H 
ATOM    771  CG  TRP A  65       9.913  27.585  13.467  1.00 47.66    -0.028 A 
ATOM    772  CD1 TRP A  65       8.810  27.969  14.173  1.00 54.90    -0.015 A 
ATOM    773  HD1 TRP A  65       8.634  28.984  14.567  1.00  0.00     0.112 H 
ATOM    774  CD2 TRP A  65       9.729  26.196  13.159  1.00 51.41    -0.002 A 
ATOM    775  CE2 TRP A  65       8.491  25.807  13.709  1.00 52.92     0.042 A 
ATOM    776  CE3 TRP A  65      10.489  25.244  12.472  1.00 47.16    -0.070 A 
ATOM    777  HE3 TRP A  65      11.462  25.515  12.029  1.00  0.00     0.084 H 
ATOM    778  NE1 TRP A  65       7.950  26.907  14.322  1.00 59.44    -0.365 N 
ATOM    779  HE1 TRP A  65       7.055  26.933  14.810  1.00  0.00     0.165 HD
ATOM    780  CZ2 TRP A  65       7.997  24.509  13.593  1.00 46.45    -0.056 A 
ATOM    781  HZ2 TRP A  65       7.025  24.225  14.030  1.00  0.00     0.086 H 
ATOM    782  CZ3 TRP A  65       9.998  23.957  12.359  1.00 47.34    -0.082 A 
ATOM    783  HZ3 TRP A  65      10.589  23.197  11.820  1.00  0.00     0.083 H 
ATOM    784  CH2 TRP A  65       8.764  23.601  12.916  1.00 47.61    -0.081 A 
ATOM    785  HH2 TRP A  65       8.402  22.565  12.806  1.00  0.00     0.083 H 
ATOM    786  N   LEU A  66      13.745  26.733  12.870  1.00 51.65    -0.346 N 
ATOM    787  HN  LEU A  66      13.929  27.502  12.226  1.00  0.00     0.163 HD
ATOM    788  CA  LEU A  66      14.397  25.444  12.660  1.00 42.88     0.089 C 
ATOM    789  HA  LEU A  66      13.613  24.651  12.662  1.00  0.00     0.087 H 
ATOM    790  C   LEU A  66      15.391  25.136  13.772  1.00 48.59     0.241 C 
ATOM    791  O   LEU A  66      15.497  23.987  14.216  1.00 61.63    -0.271 OA
ATOM    792  CB  LEU A  66      15.092  25.427  11.299  1.00 35.86    -0.035 C 
ATOM    793  HB1 LEU A  66      15.723  24.512  11.210  1.00  0.00     0.037 H 
ATOM    794  HB2 LEU A  66      15.877  26.218  11.267  1.00  0.00     0.037 H 
ATOM    795  CG  LEU A  66      14.184  25.550  10.075  1.00 36.46    -0.059 C 
ATOM    796  HG  LEU A  66      13.407  26.321  10.288  1.00  0.00     0.038 H 
ATOM    797  CD1 LEU A  66      14.979  25.992   8.858  1.00 31.83    -0.073 C 
ATOM    798 1HD1 LEU A  66      14.317  26.082   7.965  1.00  0.00     0.028 H 
ATOM    799 2HD1 LEU A  66      15.845  25.318   8.663  1.00  0.00     0.028 H 
ATOM    800 3HD1 LEU A  66      15.541  26.935   9.052  1.00  0.00     0.028 H 
ATOM    801  CD2 LEU A  66      13.488  24.228   9.808  1.00 36.61    -0.073 C 
ATOM    802 1HD2 LEU A  66      12.826  24.318   8.915  1.00  0.00     0.028 H 
ATOM    803 2HD2 LEU A  66      12.935  23.859  10.703  1.00  0.00     0.028 H 
ATOM    804 3HD2 LEU A  66      14.213  23.387   9.707  1.00  0.00     0.028 H 
ATOM    805  N   ILE A  67      16.131  26.149  14.230  1.00 49.31    -0.346 N 
ATOM    806  HN  ILE A  67      16.016  27.078  13.826  1.00  0.00     0.163 HD
ATOM    807  CA  ILE A  67      17.103  25.945  15.302  1.00 46.33     0.092 C 
ATOM    808  HA  ILE A  67      17.829  25.167  14.970  1.00  0.00     0.088 H 
ATOM    809  C   ILE A  67      16.410  25.442  16.561  1.00 53.57     0.241 C 
ATOM    810  O   ILE A  67      16.887  24.513  17.224  1.00 60.56    -0.271 OA
ATOM    811  CB  ILE A  67      17.882  27.248  15.569  1.00 43.84    -0.030 C 
ATOM    812  HB  ILE A  67      17.146  28.080  15.667  1.00  0.00     0.043 H 
ATOM    813  CG1 ILE A  67      18.814  27.570  14.399  1.00 41.59    -0.063 C 
ATOM    814 1HG1 ILE A  67      18.258  27.533  13.433  1.00  0.00     0.033 H 
ATOM    815 2HG1 ILE A  67      19.536  26.737  14.232  1.00  0.00     0.033 H 
ATOM    816  CG2 ILE A  67      18.666  27.153  16.869  1.00 46.42    -0.071 C 
ATOM    817 1HG2 ILE A  67      19.230  28.096  17.062  1.00  0.00     0.028 H 
ATOM    818 2HG2 ILE A  67      19.336  26.262  16.882  1.00  0.00     0.028 H 
ATOM    819 3HG2 ILE A  67      18.009  26.882  17.728  1.00  0.00     0.028 H 
ATOM    820  CD1 ILE A  67      19.547  28.890  14.543  1.00 40.41    -0.076 C 
ATOM    821 1HD1 ILE A  67      20.226  29.125  13.690  1.00  0.00     0.027 H 
ATOM    822 2HD1 ILE A  67      20.103  28.927  15.509  1.00  0.00     0.027 H 
ATOM    823 3HD1 ILE A  67      18.825  29.723  14.710  1.00  0.00     0.027 H 
ATOM    824  N   LYS A  68      15.264  26.033  16.900  1.00 53.08    -0.346 N 
ATOM    825  HN  LYS A  68      14.856  26.731  16.279  1.00  0.00     0.163 HD
ATOM    826  CA  LYS A  68      14.586  25.696  18.146  1.00 54.29     0.089 C 
ATOM    827  HA  LYS A  68      15.358  25.580  18.942  1.00  0.00     0.087 H 
ATOM    828  C   LYS A  68      13.815  24.384  18.035  1.00 55.41     0.241 C 
ATOM    829  O   LYS A  68      13.991  23.482  18.861  1.00 55.32    -0.271 OA
ATOM    830  CB  LYS A  68      13.648  26.834  18.552  1.00 56.29    -0.038 C 
ATOM    831  HB1 LYS A  68      14.221  27.781  18.689  1.00  0.00     0.036 H 
ATOM    832  HB2 LYS A  68      12.998  27.127  17.695  1.00  0.00     0.036 H 
ATOM    833  CG  LYS A  68      12.804  26.541  19.783  1.00 57.37    -0.061 C 
ATOM    834  HG1 LYS A  68      13.438  26.350  20.680  1.00  0.00     0.033 H 
ATOM    835  HG2 LYS A  68      12.306  25.546  19.712  1.00  0.00     0.033 H 
ATOM    836  CD  LYS A  68      11.799  27.653  20.035  1.00 57.57    -0.043 C 
ATOM    837  HD1 LYS A  68      12.303  28.639  20.166  1.00  0.00     0.035 H 
ATOM    838  HD2 LYS A  68      11.206  27.885  19.120  1.00  0.00     0.035 H 
ATOM    839  CE  LYS A  68      10.901  27.324  21.214  1.00 71.52     0.080 C 
ATOM    840  HE1 LYS A  68      10.464  26.302  21.121  1.00  0.00     0.075 H 
ATOM    841  HE2 LYS A  68      11.492  27.175  22.148  1.00  0.00     0.075 H 
ATOM    842  NZ  LYS A  68       9.843  28.353  21.399  1.00 81.84    -0.079 N 
ATOM    843  HZ1 LYS A  68       9.240  28.132  22.191  1.00  0.00     0.274 HD
ATOM    844  HZ2 LYS A  68       9.302  28.489  20.545  1.00  0.00     0.274 HD
ATOM    845  HZ3 LYS A  68      10.243  29.288  21.484  1.00  0.00     0.274 HD
ATOM    846  N   ASN A  69      12.960  24.260  17.018  1.00 54.07    -0.346 N 
ATOM    847  HN  ASN A  69      12.956  24.963  16.279  1.00  0.00     0.163 HD
ATOM    848  CA  ASN A  69      12.031  23.139  16.943  1.00 51.57     0.097 C 
ATOM    849  HA  ASN A  69      11.670  22.926  17.976  1.00  0.00     0.088 H 
ATOM    850  C   ASN A  69      12.662  21.862  16.398  1.00 53.34     0.241 C 
ATOM    851  O   ASN A  69      12.137  20.774  16.657  1.00 57.96    -0.271 OA
ATOM    852  CB  ASN A  69      10.818  23.529  16.096  1.00 46.99     0.036 C 
ATOM    853  HB1 ASN A  69      11.124  23.804  15.060  1.00  0.00     0.051 H 
ATOM    854  HB2 ASN A  69      10.186  22.640  15.866  1.00  0.00     0.051 H 
ATOM    855  CG  ASN A  69       9.995  24.634  16.735  1.00 51.42     0.217 C 
ATOM    856  ND2 ASN A  69       8.980  24.248  17.499  1.00 56.59    -0.370 N 
ATOM    857 1HD2 ASN A  69       8.427  24.990  17.928  1.00  0.00     0.159 HD
ATOM    858 2HD2 ASN A  69       8.749  23.266  17.651  1.00  0.00     0.159 HD
ATOM    859  OD1 ASN A  69      10.274  25.820  16.551  1.00 55.09    -0.274 OA
ATOM    860  N   LEU A  70      13.761  21.958  15.652  1.00 51.80    -0.346 N 
ATOM    861  HN  LEU A  70      14.107  22.883  15.396  1.00  0.00     0.163 HD
ATOM    862  CA  LEU A  70      14.484  20.779  15.191  1.00 47.12     0.089 C 
ATOM    863  HA  LEU A  70      13.827  19.891  15.345  1.00  0.00     0.087 H 
ATOM    864  C   LEU A  70      15.775  20.546  15.962  1.00 51.71     0.241 C 
ATOM    865  O   LEU A  70      16.478  19.568  15.684  1.00 54.45    -0.271 OA
ATOM    866  CB  LEU A  70      14.789  20.887  13.694  1.00 40.14    -0.035 C 
ATOM    867  HB1 LEU A  70      15.404  21.797  13.501  1.00  0.00     0.037 H 
ATOM    868  HB2 LEU A  70      15.509  20.089  13.399  1.00  0.00     0.037 H 
ATOM    869  CG  LEU A  70      13.585  20.869  12.750  1.00 45.37    -0.059 C 
ATOM    870  HG  LEU A  70      12.967  21.775  12.952  1.00  0.00     0.038 H 
ATOM    871  CD1 LEU A  70      14.047  20.918  11.309  1.00 47.25    -0.073 C 
ATOM    872 1HD1 LEU A  70      14.678  21.820  11.133  1.00  0.00     0.028 H 
ATOM    873 2HD1 LEU A  70      13.191  20.865  10.597  1.00  0.00     0.028 H 
ATOM    874 3HD1 LEU A  70      14.571  19.980  11.009  1.00  0.00     0.028 H 
ATOM    875  CD2 LEU A  70      12.726  19.641  12.990  1.00 53.95    -0.073 C 
ATOM    876 1HD2 LEU A  70      12.386  19.605  14.051  1.00  0.00     0.028 H 
ATOM    877 2HD2 LEU A  70      13.250  18.703  12.690  1.00  0.00     0.028 H 
ATOM    878 3HD2 LEU A  70      11.870  19.588  12.278  1.00  0.00     0.028 H 
ATOM    879  N   THR A  71      16.095  21.419  16.919  1.00 57.85    -0.344 N 
ATOM    880  HN  THR A  71      15.479  22.219  17.063  1.00  0.00     0.163 HD
ATOM    881  CA  THR A  71      17.276  21.299  17.774  1.00 57.93     0.113 C 
ATOM    882  HA  THR A  71      17.329  22.213  18.410  1.00  0.00     0.091 H 
ATOM    883  C   THR A  71      18.557  21.237  16.937  1.00 52.22     0.243 C 
ATOM    884  O   THR A  71      19.335  20.283  16.996  1.00 55.14    -0.271 OA
ATOM    885  CB  THR A  71      17.156  20.088  18.706  1.00 58.10     0.060 C 
ATOM    886  HB  THR A  71      17.466  19.167  18.159  1.00  0.00     0.086 H 
ATOM    887  CG2 THR A  71      18.042  20.272  19.929  1.00 56.65    -0.050 C 
ATOM    888 1HG2 THR A  71      17.955  19.391  20.607  1.00  0.00     0.031 H 
ATOM    889 2HG2 THR A  71      17.824  21.228  20.460  1.00  0.00     0.031 H 
ATOM    890 3HG2 THR A  71      19.101  20.477  19.648  1.00  0.00     0.031 H 
ATOM    891  OG1 THR A  71      15.795  19.952  19.137  1.00 62.63    -0.393 OA
ATOM    892  HG1 THR A  71      15.721  19.201  19.715  1.00  0.00     0.210 HD
ATOM    893  N   ILE A  72      18.759  22.286  16.144  1.00 47.07    -0.346 N 
ATOM    894  HN  ILE A  72      18.052  23.020  16.119  1.00  0.00     0.163 HD
ATOM    895  CA  ILE A  72      19.946  22.434  15.309  1.00 46.73     0.092 C 
ATOM    896  HA  ILE A  72      20.479  21.455  15.265  1.00  0.00     0.088 H 
ATOM    897  C   ILE A  72      20.856  23.458  15.970  1.00 55.53     0.241 C 
ATOM    898  O   ILE A  72      20.488  24.631  16.105  1.00 66.44    -0.271 OA
ATOM    899  CB  ILE A  72      19.580  22.864  13.880  1.00 46.61    -0.030 C 
ATOM    900  HB  ILE A  72      19.085  23.862  13.928  1.00  0.00     0.043 H 
ATOM    901  CG1 ILE A  72      18.601  21.868  13.254  1.00 43.45    -0.063 C 
ATOM    902 1HG1 ILE A  72      19.067  20.858  13.173  1.00  0.00     0.033 H 
ATOM    903 2HG1 ILE A  72      17.771  21.636  13.962  1.00  0.00     0.033 H 
ATOM    904  CG2 ILE A  72      20.833  22.990  13.026  1.00 49.98    -0.071 C 
ATOM    905 1HG2 ILE A  72      20.567  23.302  11.989  1.00  0.00     0.028 H 
ATOM    906 2HG2 ILE A  72      21.438  22.053  13.036  1.00  0.00     0.028 H 
ATOM    907 3HG2 ILE A  72      21.582  23.675  13.487  1.00  0.00     0.028 H 
ATOM    908  CD1 ILE A  72      18.050  22.310  11.913  1.00 44.77    -0.076 C 
ATOM    909 1HD1 ILE A  72      17.337  21.584  11.457  1.00  0.00     0.027 H 
ATOM    910 2HD1 ILE A  72      18.880  22.542  11.205  1.00  0.00     0.027 H 
ATOM    911 3HD1 ILE A  72      17.584  23.320  11.994  1.00  0.00     0.027 H 
ATOM    912  N   GLU A  73      22.045  23.021  16.386  1.00 59.59    -0.346 N 
ATOM    913  HN  GLU A  73      22.314  22.050  16.229  1.00  0.00     0.163 HD
ATOM    914  CA  GLU A  73      22.963  23.930  17.065  1.00 68.36     0.090 C 
ATOM    915  HA  GLU A  73      22.378  24.528  17.802  1.00  0.00     0.087 H 
ATOM    916  C   GLU A  73      23.620  24.895  16.084  1.00 69.76     0.241 C 
ATOM    917  O   GLU A  73      23.604  26.112  16.296  1.00 74.95    -0.271 OA
ATOM    918  CB  GLU A  73      24.024  23.137  17.830  1.00 79.37    -0.029 C 
ATOM    919  HB1 GLU A  73      24.725  23.827  18.355  1.00  0.00     0.037 H 
ATOM    920  HB2 GLU A  73      24.734  22.650  17.122  1.00  0.00     0.037 H 
ATOM    921  CG  GLU A  73      23.454  22.117  18.799  1.00 91.99     0.018 C 
ATOM    922  HG1 GLU A  73      23.290  21.135  18.297  1.00  0.00     0.049 H 
ATOM    923  HG2 GLU A  73      22.399  22.361  19.064  1.00  0.00     0.049 H 
ATOM    924  CD  GLU A  73      24.306  21.959  20.041  1.00106.53     0.172 C 
ATOM    925  OE1 GLU A  73      23.894  22.454  21.111  1.00113.21    -0.648 OA
ATOM    926  OE2 GLU A  73      25.394  21.352  19.944  1.00108.83    -0.648 OA
ATOM    927  N   ASP A  74      24.200  24.373  15.011  1.00 67.56    -0.346 N 
ATOM    928  HN  ASP A  74      24.161  23.365  14.863  1.00  0.00     0.163 HD
ATOM    929  CA  ASP A  74      24.893  25.212  14.037  1.00 61.97     0.099 C 
ATOM    930  HA  ASP A  74      25.531  25.944  14.585  1.00  0.00     0.088 H 
ATOM    931  C   ASP A  74      23.880  25.978  13.196  1.00 60.14     0.243 C 
ATOM    932  O   ASP A  74      23.084  25.352  12.485  1.00 67.94    -0.271 OA
ATOM    933  CB  ASP A  74      25.788  24.350  13.147  1.00 63.05     0.043 C 
ATOM    934  HB1 ASP A  74      26.369  23.618  13.755  1.00  0.00     0.052 H 
ATOM    935  HB2 ASP A  74      25.181  23.639  12.540  1.00  0.00     0.052 H 
ATOM    936  CG  ASP A  74      26.708  25.173  12.261  1.00 71.43     0.175 C 
ATOM    937  OD1 ASP A  74      26.690  26.418  12.358  1.00 76.66    -0.648 OA
ATOM    938  OD2 ASP A  74      27.459  24.568  11.465  1.00 72.56    -0.648 OA
ATOM    939  N   PRO A  75      23.865  27.313  13.245  1.00 55.59    -0.337 N 
ATOM    940  CA  PRO A  75      22.912  28.060  12.407  1.00 48.49     0.091 C 
ATOM    941  HA  PRO A  75      21.871  27.752  12.662  1.00  0.00     0.087 H 
ATOM    942  C   PRO A  75      23.146  27.874  10.920  1.00 50.63     0.241 C 
ATOM    943  O   PRO A  75      22.205  28.025  10.130  1.00 59.25    -0.271 OA
ATOM    944  CB  PRO A  75      23.136  29.519  12.835  1.00 42.46    -0.036 C 
ATOM    945  HB1 PRO A  75      22.210  30.140  12.824  1.00  0.00     0.036 H 
ATOM    946  HB2 PRO A  75      23.706  30.125  12.092  1.00  0.00     0.036 H 
ATOM    947  CG  PRO A  75      23.792  29.433  14.178  1.00 51.87    -0.048 C 
ATOM    948  HG1 PRO A  75      24.355  30.353  14.462  1.00  0.00     0.035 H 
ATOM    949  HG2 PRO A  75      23.073  29.450  15.030  1.00  0.00     0.035 H 
ATOM    950  CD  PRO A  75      24.638  28.201  14.129  1.00 54.47    -0.001 C 
ATOM    951  HD1 PRO A  75      24.889  27.766  15.125  1.00  0.00     0.064 H 
ATOM    952  HD2 PRO A  75      25.694  28.371  13.813  1.00  0.00     0.064 H 
ATOM    953  N   VAL A  76      24.376  27.553  10.511  1.00 47.42    -0.346 N 
ATOM    954  HN  VAL A  76      25.134  27.487  11.190  1.00  0.00     0.163 HD
ATOM    955  CA  VAL A  76      24.645  27.295   9.099  1.00 45.16     0.092 C 
ATOM    956  HA  VAL A  76      24.276  28.168   8.512  1.00  0.00     0.088 H 
ATOM    957  C   VAL A  76      23.888  26.059   8.633  1.00 44.69     0.241 C 
ATOM    958  O   VAL A  76      23.399  26.003   7.498  1.00 47.10    -0.271 OA
ATOM    959  CB  VAL A  76      26.161  27.163   8.858  1.00 44.55    -0.033 C 
ATOM    960  HB  VAL A  76      26.542  26.315   9.473  1.00  0.00     0.042 H 
ATOM    961  CG1 VAL A  76      26.451  26.863   7.395  1.00 52.19    -0.071 C 
ATOM    962 1HG1 VAL A  76      25.925  25.933   7.075  1.00  0.00     0.028 H 
ATOM    963 2HG1 VAL A  76      27.546  26.811   7.192  1.00  0.00     0.028 H 
ATOM    964 3HG1 VAL A  76      26.201  27.728   6.737  1.00  0.00     0.028 H 
ATOM    965  CG2 VAL A  76      26.879  28.433   9.295  1.00 36.70    -0.071 C 
ATOM    966 1HG2 VAL A  76      26.666  28.653  10.367  1.00  0.00     0.028 H 
ATOM    967 2HG2 VAL A  76      26.629  29.298   8.637  1.00  0.00     0.028 H 
ATOM    968 3HG2 VAL A  76      27.974  28.381   9.092  1.00  0.00     0.028 H 
ATOM    969  N   GLU A  77      23.767  25.052   9.504  1.00 42.58    -0.346 N 
ATOM    970  HN  GLU A  77      24.195  25.125  10.427  1.00  0.00     0.163 HD
ATOM    971  CA  GLU A  77      23.025  23.849   9.139  1.00 47.63     0.090 C 
ATOM    972  HA  GLU A  77      23.382  23.509   8.139  1.00  0.00     0.087 H 
ATOM    973  C   GLU A  77      21.529  24.127   9.043  1.00 54.11     0.241 C 
ATOM    974  O   GLU A  77      20.856  23.623   8.136  1.00 58.72    -0.271 OA
ATOM    975  CB  GLU A  77      23.297  22.734  10.148  1.00 47.27    -0.029 C 
ATOM    976  HB1 GLU A  77      24.394  22.594  10.294  1.00  0.00     0.037 H 
ATOM    977  HB2 GLU A  77      23.011  23.056  11.177  1.00  0.00     0.037 H 
ATOM    978  CG  GLU A  77      22.630  21.413   9.794  1.00 49.01     0.018 C 
ATOM    979  HG1 GLU A  77      21.567  21.569   9.496  1.00  0.00     0.049 H 
ATOM    980  HG2 GLU A  77      23.029  21.008   8.835  1.00  0.00     0.049 H 
ATOM    981  CD  GLU A  77      22.737  20.387  10.902  1.00 57.75     0.172 C 
ATOM    982  OE1 GLU A  77      23.344  20.702  11.947  1.00 61.15    -0.648 OA
ATOM    983  OE2 GLU A  77      22.210  19.266  10.729  1.00 54.56    -0.648 OA
ATOM    984  N   ALA A  78      20.991  24.925   9.969  1.00 50.83    -0.346 N 
ATOM    985  HN  ALA A  78      21.572  25.294  10.722  1.00  0.00     0.163 HD
ATOM    986  CA  ALA A  78      19.575  25.270   9.907  1.00 42.40     0.086 C 
ATOM    987  HA  ALA A  78      18.990  24.327   9.801  1.00  0.00     0.086 H 
ATOM    988  C   ALA A  78      19.276  26.155   8.704  1.00 45.59     0.240 C 
ATOM    989  O   ALA A  78      18.256  25.972   8.030  1.00 46.98    -0.271 OA
ATOM    990  CB  ALA A  78      19.143  25.958  11.202  1.00 37.27    -0.049 C 
ATOM    991  HB1 ALA A  78      18.061  26.222  11.155  1.00  0.00     0.030 H 
ATOM    992  HB2 ALA A  78      19.778  26.844  11.435  1.00  0.00     0.030 H 
ATOM    993  HB3 ALA A  78      19.383  25.343  12.101  1.00  0.00     0.030 H 
ATOM    994  N   LEU A  79      20.155  27.120   8.421  1.00 43.18    -0.346 N 
ATOM    995  HN  LEU A  79      20.951  27.277   9.039  1.00  0.00     0.163 HD
ATOM    996  CA  LEU A  79      19.983  27.951   7.233  1.00 34.22     0.089 C 
ATOM    997  HA  LEU A  79      18.970  28.416   7.274  1.00  0.00     0.087 H 
ATOM    998  C   LEU A  79      20.074  27.114   5.965  1.00 36.63     0.241 C 
ATOM    999  O   LEU A  79      19.369  27.378   4.984  1.00 50.48    -0.271 OA
ATOM   1000  CB  LEU A  79      21.025  29.069   7.218  1.00 34.56    -0.035 C 
ATOM   1001  HB1 LEU A  79      20.915  29.693   8.135  1.00  0.00     0.037 H 
ATOM   1002  HB2 LEU A  79      22.039  28.636   7.384  1.00  0.00     0.037 H 
ATOM   1003  CG  LEU A  79      21.052  29.974   5.984  1.00 32.12    -0.059 C 
ATOM   1004  HG  LEU A  79      21.200  29.332   5.085  1.00  0.00     0.038 H 
ATOM   1005  CD1 LEU A  79      19.732  30.708   5.830  1.00 35.28    -0.073 C 
ATOM   1006 1HD1 LEU A  79      18.882  29.988   5.773  1.00  0.00     0.028 H 
ATOM   1007 2HD1 LEU A  79      19.745  31.401   4.957  1.00  0.00     0.028 H 
ATOM   1008 3HD1 LEU A  79      19.582  31.460   6.639  1.00  0.00     0.028 H 
ATOM   1009  CD2 LEU A  79      22.210  30.955   6.062  1.00 30.88    -0.073 C 
ATOM   1010 1HD2 LEU A  79      23.179  30.416   6.175  1.00  0.00     0.028 H 
ATOM   1011 2HD2 LEU A  79      22.060  31.707   6.871  1.00  0.00     0.028 H 
ATOM   1012 3HD2 LEU A  79      22.223  31.648   5.189  1.00  0.00     0.028 H 
ATOM   1013  N   HIS A  80      20.929  26.088   5.971  1.00 33.08    -0.346 N 
ATOM   1014  HN  HIS A  80      21.489  25.899   6.803  1.00  0.00     0.163 HD
ATOM   1015  CA  HIS A  80      21.067  25.236   4.795  1.00 36.40     0.094 C 
ATOM   1016  HA  HIS A  80      21.172  25.891   3.899  1.00  0.00     0.088 H 
ATOM   1017  C   HIS A  80      19.839  24.356   4.603  1.00 43.18     0.241 C 
ATOM   1018  O   HIS A  80      19.411  24.117   3.468  1.00 47.02    -0.271 OA
ATOM   1019  CB  HIS A  80      22.325  24.378   4.912  1.00 39.17     0.002 C 
ATOM   1020  HB1 HIS A  80      22.260  23.702   5.797  1.00  0.00     0.046 H 
ATOM   1021  HB2 HIS A  80      23.199  25.000   5.216  1.00  0.00     0.046 H 
ATOM   1022  CG  HIS A  80      22.636  23.599   3.674  1.00 47.58     0.028 A 
ATOM   1023  CD2 HIS A  80      22.375  22.313   3.341  1.00 48.51    -0.000 A 
ATOM   1024  HD2 HIS A  80      21.859  21.566   3.967  1.00  0.00     0.114 H 
ATOM   1025  ND1 HIS A  80      23.285  24.151   2.591  1.00 48.76    -0.354 N 
ATOM   1026  HD1 HIS A  80      23.612  25.115   2.528  1.00  0.00     0.166 HD
ATOM   1027  CE1 HIS A  80      23.418  23.237   1.647  1.00 48.00     0.040 A 
ATOM   1028  HE1 HIS A  80      23.901  23.387   0.667  1.00  0.00     0.140 H 
ATOM   1029  NE2 HIS A  80      22.874  22.113   2.076  1.00 47.49    -0.360 N 
ATOM   1030  HE2 HIS A  80      22.831  21.238   1.553  1.00  0.00     0.166 HD
ATOM   1031  N   LEU A  81      19.263  23.856   5.699  1.00 40.01    -0.346 N 
ATOM   1032  HN  LEU A  81      19.677  24.027   6.615  1.00  0.00     0.163 HD
ATOM   1033  CA  LEU A  81      18.042  23.065   5.588  1.00 34.41     0.089 C 
ATOM   1034  HA  LEU A  81      18.222  22.243   4.856  1.00  0.00     0.087 H 
ATOM   1035  C   LEU A  81      16.885  23.914   5.079  1.00 41.26     0.240 C 
ATOM   1036  O   LEU A  81      16.107  23.471   4.226  1.00 47.29    -0.271 OA
ATOM   1037  CB  LEU A  81      17.695  22.439   6.938  1.00 31.86    -0.035 C 
ATOM   1038  HB1 LEU A  81      18.532  21.787   7.281  1.00  0.00     0.037 H 
ATOM   1039  HB2 LEU A  81      17.712  23.219   7.734  1.00  0.00     0.037 H 
ATOM   1040  CG  LEU A  81      16.375  21.666   6.993  1.00 33.59    -0.059 C 
ATOM   1041  HG  LEU A  81      15.547  22.375   6.760  1.00  0.00     0.038 H 
ATOM   1042  CD1 LEU A  81      16.358  20.557   5.952  1.00 30.94    -0.073 C 
ATOM   1043 1HD1 LEU A  81      16.532  20.972   4.932  1.00  0.00     0.028 H 
ATOM   1044 2HD1 LEU A  81      15.418  19.959   6.000  1.00  0.00     0.028 H 
ATOM   1045 3HD1 LEU A  81      17.084  19.748   6.198  1.00  0.00     0.028 H 
ATOM   1046  CD2 LEU A  81      16.138  21.101   8.382  1.00 38.04    -0.073 C 
ATOM   1047 1HD2 LEU A  81      16.150  21.914   9.145  1.00  0.00     0.028 H 
ATOM   1048 2HD2 LEU A  81      16.864  20.292   8.628  1.00  0.00     0.028 H 
ATOM   1049 3HD2 LEU A  81      15.198  20.503   8.430  1.00  0.00     0.028 H 
ATOM   1050  N   GLY A  82      16.757  25.141   5.591  1.00 44.18    -0.351 N 
ATOM   1051  HN  GLY A  82      17.404  25.460   6.312  1.00  0.00     0.163 HD
ATOM   1052  CA  GLY A  82      15.701  26.022   5.127  1.00 39.38     0.069 C 
ATOM   1053  HA1 GLY A  82      14.701  25.546   5.259  1.00  0.00     0.078 H 
ATOM   1054  HA2 GLY A  82      15.582  26.893   5.813  1.00  0.00     0.078 H 
ATOM   1055  C   GLY A  82      15.892  26.484   3.698  1.00 41.84     0.236 C 
ATOM   1056  O   GLY A  82      14.912  26.735   2.989  1.00 48.02    -0.272 OA
ATOM   1057  N   THR A  83      17.145  26.597   3.249  1.00 41.52    -0.344 N 
ATOM   1058  HN  THR A  83      17.927  26.404   3.874  1.00  0.00     0.163 HD
ATOM   1059  CA  THR A  83      17.400  26.995   1.869  1.00 32.54     0.113 C 
ATOM   1060  HA  THR A  83      16.761  27.881   1.644  1.00  0.00     0.091 H 
ATOM   1061  C   THR A  83      17.042  25.894   0.876  1.00 40.65     0.243 C 
ATOM   1062  O   THR A  83      16.764  26.199  -0.288  1.00 42.72    -0.271 OA
ATOM   1063  CB  THR A  83      18.867  27.415   1.696  1.00 29.33     0.060 C 
ATOM   1064  HB  THR A  83      19.268  27.751   2.681  1.00  0.00     0.086 H 
ATOM   1065  CG2 THR A  83      19.722  26.264   1.178  1.00 34.10    -0.050 C 
ATOM   1066 1HG2 THR A  83      19.657  25.421   1.904  1.00  0.00     0.031 H 
ATOM   1067 2HG2 THR A  83      20.774  26.571   0.972  1.00  0.00     0.031 H 
ATOM   1068 3HG2 THR A  83      19.447  25.959   0.142  1.00  0.00     0.031 H 
ATOM   1069  OG1 THR A  83      18.951  28.498   0.763  1.00 43.99    -0.393 OA
ATOM   1070  HG1 THR A  83      18.418  29.215   1.086  1.00  0.00     0.210 HD
ATOM   1071  N   LEU A  84      17.019  24.629   1.309  1.00 46.68    -0.346 N 
ATOM   1072  HN  LEU A  84      17.310  24.416   2.263  1.00  0.00     0.163 HD
ATOM   1073  CA  LEU A  84      16.582  23.552   0.430  1.00 37.13     0.089 C 
ATOM   1074  HA  LEU A  84      16.952  23.770  -0.599  1.00  0.00     0.087 H 
ATOM   1075  C   LEU A  84      15.066  23.444   0.376  1.00 39.87     0.241 C 
ATOM   1076  O   LEU A  84      14.519  23.025  -0.649  1.00 52.99    -0.271 OA
ATOM   1077  CB  LEU A  84      17.181  22.220   0.880  1.00 36.50    -0.035 C 
ATOM   1078  HB1 LEU A  84      16.614  21.374   0.425  1.00  0.00     0.037 H 
ATOM   1079  HB2 LEU A  84      16.960  22.049   1.959  1.00  0.00     0.037 H 
ATOM   1080  CG  LEU A  84      18.676  22.046   0.619  1.00 31.04    -0.059 C 
ATOM   1081  HG  LEU A  84      19.196  22.989   0.909  1.00  0.00     0.038 H 
ATOM   1082  CD1 LEU A  84      19.231  20.916   1.458  1.00 36.72    -0.073 C 
ATOM   1083 1HD1 LEU A  84      19.044  21.102   2.541  1.00  0.00     0.028 H 
ATOM   1084 2HD1 LEU A  84      20.312  20.738   1.249  1.00  0.00     0.028 H 
ATOM   1085 3HD1 LEU A  84      18.833  19.926   1.134  1.00  0.00     0.028 H 
ATOM   1086  CD2 LEU A  84      18.931  21.792  -0.858  1.00 33.92    -0.073 C 
ATOM   1087 1HD2 LEU A  84      18.522  22.625  -1.476  1.00  0.00     0.028 H 
ATOM   1088 2HD2 LEU A  84      18.533  20.802  -1.182  1.00  0.00     0.028 H 
ATOM   1089 3HD2 LEU A  84      20.012  21.614  -1.067  1.00  0.00     0.028 H 
ATOM   1090  N   MET A  85      14.377  23.796   1.464  1.00 37.02    -0.346 N 
ATOM   1091  HN  MET A  85      14.871  24.026   2.326  1.00  0.00     0.163 HD
ATOM   1092  CA  MET A  85      12.920  23.853   1.424  1.00 39.10     0.090 C 
ATOM   1093  HA  MET A  85      12.541  22.884   1.022  1.00  0.00     0.087 H 
ATOM   1094  C   MET A  85      12.445  24.972   0.506  1.00 39.48     0.241 C 
ATOM   1095  O   MET A  85      11.456  24.814  -0.219  1.00 52.88    -0.271 OA
ATOM   1096  CB  MET A  85      12.360  24.041   2.834  1.00 44.54    -0.030 C 
ATOM   1097  HB1 MET A  85      11.247  24.102   2.806  1.00  0.00     0.037 H 
ATOM   1098  HB2 MET A  85      12.597  25.062   3.214  1.00  0.00     0.037 H 
ATOM   1099  CG  MET A  85      12.809  22.985   3.832  1.00 47.75    -0.021 C 
ATOM   1100  HG1 MET A  85      12.627  21.958   3.438  1.00  0.00     0.049 H 
ATOM   1101  HG2 MET A  85      13.921  22.953   3.909  1.00  0.00     0.049 H 
ATOM   1102  SD  MET A  85      12.053  23.200   5.454  1.00 46.44    -0.173 SA
ATOM   1103  CE  MET A  85      10.354  22.773   5.096  1.00 40.38    -0.035 C 
ATOM   1104  HE1 MET A  85       9.886  22.906   6.099  1.00  0.00     0.041 H 
ATOM   1105  HE2 MET A  85      10.200  21.775   4.624  1.00  0.00     0.041 H 
ATOM   1106  HE3 MET A  85       9.880  23.347   4.266  1.00  0.00     0.041 H 
ATOM   1107  N   ALA A  86      13.143  26.109   0.523  1.00 39.99    -0.346 N 
ATOM   1108  HN  ALA A  86      13.921  26.214   1.175  1.00  0.00     0.163 HD
ATOM   1109  CA  ALA A  86      12.805  27.203  -0.381  1.00 35.40     0.086 C 
ATOM   1110  HA  ALA A  86      11.715  27.417  -0.281  1.00  0.00     0.086 H 
ATOM   1111  C   ALA A  86      13.087  26.822  -1.828  1.00 43.75     0.240 C 
ATOM   1112  O   ALA A  86      12.270  27.081  -2.720  1.00 57.02    -0.271 OA
ATOM   1113  CB  ALA A  86      13.580  28.463   0.007  1.00 32.65    -0.049 C 
ATOM   1114  HB1 ALA A  86      13.373  28.742   1.067  1.00  0.00     0.030 H 
ATOM   1115  HB2 ALA A  86      13.372  29.307  -0.691  1.00  0.00     0.030 H 
ATOM   1116  HB3 ALA A  86      14.673  28.352  -0.186  1.00  0.00     0.030 H 
ATOM   1117  N   ALA A  87      14.242  26.198  -2.078  1.00 39.67    -0.346 N 
ATOM   1118  HN  ALA A  87      14.883  25.997  -1.310  1.00  0.00     0.163 HD
ATOM   1119  CA  ALA A  87      14.597  25.801  -3.437  1.00 31.81     0.086 C 
ATOM   1120  HA  ALA A  87      14.575  26.710  -4.082  1.00  0.00     0.086 H 
ATOM   1121  C   ALA A  87      13.609  24.792  -4.005  1.00 35.92     0.240 C 
ATOM   1122  O   ALA A  87      13.346  24.796  -5.213  1.00 45.09    -0.271 OA
ATOM   1123  CB  ALA A  87      16.015  25.230  -3.466  1.00 33.44    -0.049 C 
ATOM   1124  HB1 ALA A  87      16.739  25.969  -3.050  1.00  0.00     0.030 H 
ATOM   1125  HB2 ALA A  87      16.307  24.893  -4.488  1.00  0.00     0.030 H 
ATOM   1126  HB3 ALA A  87      16.078  24.247  -2.944  1.00  0.00     0.030 H 
ATOM   1127  N   HIS A  88      13.053  23.925  -3.159  1.00 37.73    -0.346 N 
ATOM   1128  HN  HIS A  88      13.334  23.932  -2.179  1.00  0.00     0.163 HD
ATOM   1129  CA  HIS A  88      12.051  22.968  -3.609  1.00 34.78     0.094 C 
ATOM   1130  HA  HIS A  88      12.351  22.608  -4.621  1.00  0.00     0.088 H 
ATOM   1131  C   HIS A  88      10.660  23.576  -3.722  1.00 42.14     0.241 C 
ATOM   1132  O   HIS A  88       9.768  22.934  -4.285  1.00 51.24    -0.271 OA
ATOM   1133  CB  HIS A  88      12.016  21.758  -2.671  1.00 31.82     0.002 C 
ATOM   1134  HB1 HIS A  88      11.952  22.086  -1.607  1.00  0.00     0.046 H 
ATOM   1135  HB2 HIS A  88      11.044  21.219  -2.759  1.00  0.00     0.046 H 
ATOM   1136  CG  HIS A  88      13.163  20.815  -2.866  1.00 34.36     0.028 A 
ATOM   1137  CD2 HIS A  88      13.223  19.591  -3.442  1.00 38.43    -0.000 A 
ATOM   1138  HD2 HIS A  88      12.382  19.036  -3.890  1.00  0.00     0.114 H 
ATOM   1139  ND1 HIS A  88      14.445  21.109  -2.456  1.00 33.89    -0.354 N 
ATOM   1140  HD1 HIS A  88      14.732  21.969  -1.988  1.00  0.00     0.166 HD
ATOM   1141  CE1 HIS A  88      15.245  20.103  -2.764  1.00 34.10     0.040 A 
ATOM   1142  HE1 HIS A  88      16.327  20.051  -2.556  1.00  0.00     0.140 H 
ATOM   1143  NE2 HIS A  88      14.528  19.170  -3.364  1.00 38.18    -0.360 N 
ATOM   1144  HE2 HIS A  88      14.886  18.281  -3.713  1.00  0.00     0.166 HD
ATOM   1145  N   GLY A  89      10.453  24.783  -3.202  1.00 47.72    -0.351 N 
ATOM   1146  HN  GLY A  89      11.183  25.214  -2.634  1.00  0.00     0.163 HD
ATOM   1147  CA  GLY A  89       9.213  25.499  -3.425  1.00 52.05     0.069 C 
ATOM   1148  HA1 GLY A  89       8.774  25.201  -4.406  1.00  0.00     0.078 H 
ATOM   1149  HA2 GLY A  89       9.426  26.576  -3.621  1.00  0.00     0.078 H 
ATOM   1150  C   GLY A  89       8.171  25.370  -2.333  1.00 56.93     0.236 C 
ATOM   1151  O   GLY A  89       6.982  25.210  -2.625  1.00 76.07    -0.272 OA
ATOM   1152  N   TYR A  90       8.594  25.447  -1.074  1.00 41.39    -0.346 N 
ATOM   1153  HN  TYR A  90       9.593  25.526  -0.885  1.00  0.00     0.163 HD
ATOM   1154  CA  TYR A  90       7.654  25.421   0.040  1.00 37.59     0.093 C 
ATOM   1155  HA  TYR A  90       6.668  25.083  -0.355  1.00  0.00     0.088 H 
ATOM   1156  C   TYR A  90       7.455  26.786   0.677  1.00 41.20     0.241 C 
ATOM   1157  O   TYR A  90       6.347  27.093   1.130  1.00 49.55    -0.271 OA
ATOM   1158  CB  TYR A  90       8.110  24.403   1.088  1.00 34.30    -0.014 C 
ATOM   1159  HB1 TYR A  90       7.617  24.583   2.072  1.00  0.00     0.043 H 
ATOM   1160  HB2 TYR A  90       9.169  24.577   1.390  1.00  0.00     0.043 H 
ATOM   1161  CG  TYR A  90       7.897  22.983   0.617  1.00 34.65    -0.056 A 
ATOM   1162  CD1 TYR A  90       6.615  22.469   0.479  1.00 36.77    -0.074 A 
ATOM   1163  HD1 TYR A  90       5.748  23.103   0.729  1.00  0.00     0.084 H 
ATOM   1164  CD2 TYR A  90       8.969  22.166   0.286  1.00 31.61    -0.074 A 
ATOM   1165  HD2 TYR A  90       9.997  22.555   0.377  1.00  0.00     0.084 H 
ATOM   1166  CE1 TYR A  90       6.405  21.182   0.036  1.00 35.41    -0.051 A 
ATOM   1167  HE1 TYR A  90       5.379  20.791  -0.067  1.00  0.00     0.087 H 
ATOM   1168  CE2 TYR A  90       8.768  20.872  -0.156  1.00 32.25    -0.051 A 
ATOM   1169  HE2 TYR A  90       9.630  20.232  -0.410  1.00  0.00     0.087 H 
ATOM   1170  CZ  TYR A  90       7.483  20.386  -0.278  1.00 43.20     0.065 A 
ATOM   1171  OH  TYR A  90       7.269  19.099  -0.716  1.00 49.03    -0.361 OA
ATOM   1172  HH  TYR A  90       6.384  18.764  -0.800  1.00  0.00     0.217 HD
ATOM   1173  N   PHE A  91       8.502  27.604   0.724  1.00 37.49    -0.346 N 
ATOM   1174  HN  PHE A  91       9.436  27.204   0.633  1.00  0.00     0.163 HD
ATOM   1175  CA  PHE A  91       8.377  29.042   0.899  1.00 37.15     0.093 C 
ATOM   1176  HA  PHE A  91       7.331  29.336   0.648  1.00  0.00     0.088 H 
ATOM   1177  C   PHE A  91       9.314  29.717  -0.091  1.00 31.42     0.241 C 
ATOM   1178  O   PHE A  91      10.230  29.092  -0.632  1.00 35.01    -0.271 OA
ATOM   1179  CB  PHE A  91       8.675  29.495   2.338  1.00 42.06    -0.014 C 
ATOM   1180  HB1 PHE A  91       7.796  29.304   2.996  1.00  0.00     0.043 H 
ATOM   1181  HB2 PHE A  91       8.718  30.608   2.395  1.00  0.00     0.043 H 
ATOM   1182  CG  PHE A  91       9.916  28.891   2.932  1.00 38.33    -0.056 A 
ATOM   1183  CD1 PHE A  91      11.158  29.462   2.711  1.00 39.45    -0.077 A 
ATOM   1184  HD1 PHE A  91      11.240  30.366   2.084  1.00  0.00     0.084 H 
ATOM   1185  CD2 PHE A  91       9.834  27.768   3.736  1.00 32.66    -0.077 A 
ATOM   1186  HD2 PHE A  91       8.850  27.310   3.933  1.00  0.00     0.084 H 
ATOM   1187  CE1 PHE A  91      12.296  28.911   3.268  1.00 38.71    -0.082 A 
ATOM   1188  HE1 PHE A  91      13.281  29.370   3.079  1.00  0.00     0.083 H 
ATOM   1189  CE2 PHE A  91      10.967  27.213   4.295  1.00 38.31    -0.082 A 
ATOM   1190  HE2 PHE A  91      10.887  26.313   4.928  1.00  0.00     0.083 H 
ATOM   1191  CZ  PHE A  91      12.199  27.785   4.061  1.00 37.38    -0.083 A 
ATOM   1192  HZ  PHE A  91      13.106  27.344   4.507  1.00  0.00     0.083 H 
ATOM   1193  N   PHE A  92       9.072  30.999  -0.339  1.00 32.08    -0.346 N 
ATOM   1194  HN  PHE A  92       8.402  31.511   0.235  1.00  0.00     0.163 HD
ATOM   1195  CA  PHE A  92       9.761  31.674  -1.427  1.00 35.60     0.093 C 
ATOM   1196  HA  PHE A  92      10.762  31.202  -1.561  1.00  0.00     0.088 H 
ATOM   1197  C   PHE A  92       9.959  33.140  -1.083  1.00 42.61     0.243 C 
ATOM   1198  O   PHE A  92       9.128  33.729  -0.382  1.00 46.60    -0.271 OA
ATOM   1199  CB  PHE A  92       8.979  31.543  -2.742  1.00 37.67    -0.014 C 
ATOM   1200  HB1 PHE A  92       9.498  32.089  -3.564  1.00  0.00     0.043 H 
ATOM   1201  HB2 PHE A  92       9.046  30.502  -3.137  1.00  0.00     0.043 H 
ATOM   1202  CG  PHE A  92       7.544  31.979  -2.641  1.00 36.31    -0.056 A 
ATOM   1203  CD1 PHE A  92       6.558  31.081  -2.265  1.00 34.56    -0.077 A 
ATOM   1204  HD1 PHE A  92       6.830  30.038  -2.033  1.00  0.00     0.084 H 
ATOM   1205  CD2 PHE A  92       7.178  33.284  -2.934  1.00 34.96    -0.077 A 
ATOM   1206  HD2 PHE A  92       7.950  34.010  -3.240  1.00  0.00     0.084 H 
ATOM   1207  CE1 PHE A  92       5.237  31.478  -2.178  1.00 44.36    -0.082 A 
ATOM   1208  HE1 PHE A  92       4.462  30.754  -1.876  1.00  0.00     0.083 H 
ATOM   1209  CE2 PHE A  92       5.858  33.688  -2.848  1.00 39.31    -0.082 A 
ATOM   1210  HE2 PHE A  92       5.582  34.730  -3.081  1.00  0.00     0.083 H 
ATOM   1211  CZ  PHE A  92       4.887  32.784  -2.470  1.00 40.86    -0.083 A 
ATOM   1212  HZ  PHE A  92       3.833  33.102  -2.401  1.00  0.00     0.083 H 
ATOM   1213  N   PRO A  93      11.043  33.753  -1.557  1.00 39.94    -0.337 N 
ATOM   1214  CA  PRO A  93      11.213  35.199  -1.374  1.00 40.05     0.091 C 
ATOM   1215  HA  PRO A  93      11.028  35.479  -0.311  1.00  0.00     0.087 H 
ATOM   1216  C   PRO A  93      10.275  35.967  -2.295  1.00 51.20     0.241 C 
ATOM   1217  O   PRO A  93      10.196  35.691  -3.494  1.00 56.38    -0.271 OA
ATOM   1218  CB  PRO A  93      12.683  35.431  -1.737  1.00 36.34    -0.036 C 
ATOM   1219  HB1 PRO A  93      13.368  35.484  -0.859  1.00  0.00     0.036 H 
ATOM   1220  HB2 PRO A  93      12.903  36.453  -2.125  1.00  0.00     0.036 H 
ATOM   1221  CG  PRO A  93      13.001  34.328  -2.698  1.00 30.72    -0.048 C 
ATOM   1222  HG1 PRO A  93      12.835  34.607  -3.765  1.00  0.00     0.035 H 
ATOM   1223  HG2 PRO A  93      14.092  34.113  -2.782  1.00  0.00     0.035 H 
ATOM   1224  CD  PRO A  93      12.188  33.140  -2.255  1.00 35.54    -0.001 C 
ATOM   1225  HD1 PRO A  93      11.909  32.438  -3.075  1.00  0.00     0.064 H 
ATOM   1226  HD2 PRO A  93      12.752  32.392  -1.651  1.00  0.00     0.064 H 
ATOM   1227  N   ILE A  94       9.558  36.937  -1.721  1.00 47.81    -0.346 N 
ATOM   1228  HN  ILE A  94       9.680  37.130  -0.727  1.00  0.00     0.163 HD
ATOM   1229  CA  ILE A  94       8.604  37.724  -2.494  1.00 46.15     0.092 C 
ATOM   1230  HA  ILE A  94       7.978  37.020  -3.090  1.00  0.00     0.088 H 
ATOM   1231  C   ILE A  94       9.272  38.692  -3.457  1.00 52.07     0.241 C 
ATOM   1232  O   ILE A  94       8.582  39.297  -4.285  1.00 64.76    -0.271 OA
ATOM   1233  CB  ILE A  94       7.670  38.526  -1.566  1.00 44.32    -0.030 C 
ATOM   1234  HB  ILE A  94       6.907  39.041  -2.195  1.00  0.00     0.043 H 
ATOM   1235  CG1 ILE A  94       8.467  39.590  -0.809  1.00 42.45    -0.063 C 
ATOM   1236 1HG1 ILE A  94       9.374  39.886  -1.386  1.00  0.00     0.033 H 
ATOM   1237 2HG1 ILE A  94       8.954  39.149   0.092  1.00  0.00     0.033 H 
ATOM   1238  CG2 ILE A  94       6.947  37.597  -0.600  1.00 51.55    -0.071 C 
ATOM   1239 1HG2 ILE A  94       6.366  36.822  -1.152  1.00  0.00     0.028 H 
ATOM   1240 2HG2 ILE A  94       6.303  38.164   0.112  1.00  0.00     0.028 H 
ATOM   1241 3HG2 ILE A  94       7.650  37.139   0.135  1.00  0.00     0.028 H 
ATOM   1242  CD1 ILE A  94       7.655  40.809  -0.432  1.00 43.21    -0.076 C 
ATOM   1243 1HD1 ILE A  94       8.236  41.584   0.120  1.00  0.00     0.027 H 
ATOM   1244 2HD1 ILE A  94       6.748  40.513   0.145  1.00  0.00     0.027 H 
ATOM   1245 3HD1 ILE A  94       7.168  41.250  -1.333  1.00  0.00     0.027 H 
ATOM   1246  N   SER A  95      10.592  38.857  -3.375  1.00 49.76    -0.344 N 
ATOM   1247  HN  SER A  95      11.125  38.268  -2.735  1.00  0.00     0.163 HD
ATOM   1248  CA  SER A  95      11.297  39.853  -4.172  1.00 48.35     0.109 C 
ATOM   1249  HA  SER A  95      10.547  40.371  -4.815  1.00  0.00     0.090 H 
ATOM   1250  C   SER A  95      12.361  39.254  -5.084  1.00 55.26     0.243 C 
ATOM   1251  O   SER A  95      13.200  39.999  -5.603  1.00 66.12    -0.271 OA
ATOM   1252  CB  SER A  95      11.940  40.903  -3.260  1.00 50.17     0.044 C 
ATOM   1253  HB1 SER A  95      12.576  41.613  -3.838  1.00  0.00     0.077 H 
ATOM   1254  HB2 SER A  95      12.729  40.454  -2.612  1.00  0.00     0.077 H 
ATOM   1255  OG  SER A  95      10.964  41.586  -2.493  1.00 70.41    -0.398 OA
ATOM   1256  HG  SER A  95      11.363  42.237  -1.928  1.00  0.00     0.209 HD
ATOM   1257  N   ASP A  96      12.354  37.940  -5.303  1.00 49.28    -0.345 N 
ATOM   1258  HN  ASP A  96      11.605  37.367  -4.915  1.00  0.00     0.163 HD
ATOM   1259  CA  ASP A  96      13.406  37.315  -6.091  1.00 43.48     0.098 C 
ATOM   1260  HA  ASP A  96      13.720  38.027  -6.890  1.00  0.00     0.088 H 
ATOM   1261  C   ASP A  96      12.882  36.048  -6.752  1.00 47.77     0.241 C 
ATOM   1262  O   ASP A  96      12.160  35.264  -6.130  1.00 58.74    -0.271 OA
ATOM   1263  CB  ASP A  96      14.627  36.989  -5.221  1.00 51.43     0.043 C 
ATOM   1264  HB1 ASP A  96      14.745  37.736  -4.402  1.00  0.00     0.052 H 
ATOM   1265  HB2 ASP A  96      14.448  36.075  -4.607  1.00  0.00     0.052 H 
ATOM   1266  CG  ASP A  96      15.905  36.860  -6.028  1.00 67.42     0.175 C 
ATOM   1267  OD1 ASP A  96      15.828  36.523  -7.228  1.00 74.85    -0.648 OA
ATOM   1268  OD2 ASP A  96      16.992  37.098  -5.458  1.00 72.83    -0.648 OA
ATOM   1269  N   HIS A  97      13.256  35.858  -8.020  1.00 45.53    -0.346 N 
ATOM   1270  HN  HIS A  97      13.755  36.602  -8.508  1.00  0.00     0.163 HD
ATOM   1271  CA  HIS A  97      12.969  34.614  -8.724  1.00 39.16     0.094 C 
ATOM   1272  HA  HIS A  97      11.916  34.324  -8.501  1.00  0.00     0.088 H 
ATOM   1273  C   HIS A  97      13.879  33.474  -8.285  1.00 40.96     0.241 C 
ATOM   1274  O   HIS A  97      13.549  32.307  -8.526  1.00 47.59    -0.271 OA
ATOM   1275  CB  HIS A  97      13.098  34.818 -10.237  1.00 45.99     0.002 C 
ATOM   1276  HB1 HIS A  97      13.359  33.858 -10.740  1.00  0.00     0.046 H 
ATOM   1277  HB2 HIS A  97      14.012  35.411 -10.475  1.00  0.00     0.046 H 
ATOM   1278  CG  HIS A  97      11.893  35.434 -10.877  1.00 47.34     0.028 A 
ATOM   1279  CD2 HIS A  97      11.556  36.729 -11.088  1.00 45.20    -0.000 A 
ATOM   1280  HD2 HIS A  97      12.147  37.614 -10.800  1.00  0.00     0.114 H 
ATOM   1281  ND1 HIS A  97      10.866  34.682 -11.406  1.00 47.19    -0.354 N 
ATOM   1282  HD1 HIS A  97      10.823  33.663 -11.409  1.00  0.00     0.166 HD
ATOM   1283  CE1 HIS A  97       9.946  35.486 -11.908  1.00 42.90     0.040 A 
ATOM   1284  HE1 HIS A  97       9.008  35.169 -12.395  1.00  0.00     0.140 H 
ATOM   1285  NE2 HIS A  97      10.340  36.734 -11.728  1.00 44.63    -0.360 N 
ATOM   1286  HE2 HIS A  97       9.825  37.566 -12.017  1.00  0.00     0.166 HD
ATOM   1287  N   VAL A  98      15.009  33.781  -7.655  1.00 43.02    -0.346 N 
ATOM   1288  HN  VAL A  98      15.232  34.764  -7.501  1.00  0.00     0.163 HD
ATOM   1289  CA  VAL A  98      15.942  32.768  -7.175  1.00 39.78     0.092 C 
ATOM   1290  HA  VAL A  98      15.906  31.894  -7.866  1.00  0.00     0.088 H 
ATOM   1291  C   VAL A  98      15.491  32.316  -5.792  1.00 43.90     0.241 C 
ATOM   1292  O   VAL A  98      15.429  33.119  -4.855  1.00 54.51    -0.271 OA
ATOM   1293  CB  VAL A  98      17.379  33.308  -7.140  1.00 30.77    -0.033 C 
ATOM   1294  HB  VAL A  98      17.397  34.223  -6.503  1.00  0.00     0.042 H 
ATOM   1295  CG1 VAL A  98      18.318  32.280  -6.533  1.00 29.91    -0.071 C 
ATOM   1296 1HG1 VAL A  98      19.361  32.672  -6.508  1.00  0.00     0.028 H 
ATOM   1297 2HG1 VAL A  98      18.256  31.299  -7.060  1.00  0.00     0.028 H 
ATOM   1298 3HG1 VAL A  98      17.975  31.949  -5.525  1.00  0.00     0.028 H 
ATOM   1299  CG2 VAL A  98      17.831  33.688  -8.541  1.00 34.97    -0.071 C 
ATOM   1300 1HG2 VAL A  98      18.874  34.080  -8.516  1.00  0.00     0.028 H 
ATOM   1301 2HG2 VAL A  98      17.128  34.405  -9.025  1.00  0.00     0.028 H 
ATOM   1302 3HG2 VAL A  98      17.721  32.841  -9.258  1.00  0.00     0.028 H 
ATOM   1303  N   LEU A  99      15.180  31.028  -5.666  1.00 40.20    -0.346 N 
ATOM   1304  HN  LEU A  99      15.336  30.406  -6.459  1.00  0.00     0.163 HD
ATOM   1305  CA  LEU A  99      14.623  30.472  -4.435  1.00 33.79     0.089 C 
ATOM   1306  HA  LEU A  99      14.018  31.261  -3.929  1.00  0.00     0.087 H 
ATOM   1307  C   LEU A  99      15.768  30.071  -3.514  1.00 36.70     0.241 C 
ATOM   1308  O   LEU A  99      16.428  29.052  -3.730  1.00 36.97    -0.271 OA
ATOM   1309  CB  LEU A  99      13.717  29.288  -4.746  1.00 28.39    -0.035 C 
ATOM   1310  HB1 LEU A  99      14.319  28.432  -5.131  1.00  0.00     0.037 H 
ATOM   1311  HB2 LEU A  99      13.328  28.842  -3.801  1.00  0.00     0.037 H 
ATOM   1312  CG  LEU A  99      12.563  29.595  -5.701  1.00 29.47    -0.059 C 
ATOM   1313  HG  LEU A  99      12.993  29.905  -6.682  1.00  0.00     0.038 H 
ATOM   1314  CD1 LEU A  99      11.722  28.359  -5.919  1.00 29.87    -0.073 C 
ATOM   1315 1HD1 LEU A  99      12.348  27.522  -6.308  1.00  0.00     0.028 H 
ATOM   1316 2HD1 LEU A  99      10.848  28.564  -6.581  1.00  0.00     0.028 H 
ATOM   1317 3HD1 LEU A  99      11.168  28.067  -4.996  1.00  0.00     0.028 H 
ATOM   1318  CD2 LEU A  99      11.710  30.736  -5.171  1.00 36.04    -0.073 C 
ATOM   1319 1HD2 LEU A  99      12.331  31.648  -5.010  1.00  0.00     0.028 H 
ATOM   1320 2HD2 LEU A  99      11.156  30.444  -4.248  1.00  0.00     0.028 H 
ATOM   1321 3HD2 LEU A  99      10.836  30.941  -5.833  1.00  0.00     0.028 H 
ATOM   1322  N   THR A 100      16.002  30.880  -2.484  1.00 45.32    -0.344 N 
ATOM   1323  HN  THR A 100      15.472  31.749  -2.412  1.00  0.00     0.163 HD
ATOM   1324  CA  THR A 100      16.985  30.572  -1.457  1.00 42.33     0.113 C 
ATOM   1325  HA  THR A 100      17.010  29.467  -1.309  1.00  0.00     0.091 H 
ATOM   1326  C   THR A 100      16.537  31.226  -0.158  1.00 41.55     0.243 C 
ATOM   1327  O   THR A 100      15.584  32.008  -0.129  1.00 38.41    -0.271 OA
ATOM   1328  CB  THR A 100      18.390  31.045  -1.850  1.00 45.31     0.060 C 
ATOM   1329  HB  THR A 100      18.638  30.656  -2.865  1.00  0.00     0.086 H 
ATOM   1330  CG2 THR A 100      18.456  32.563  -1.865  1.00 36.87    -0.050 C 
ATOM   1331 1HG2 THR A 100      19.477  32.907  -2.151  1.00  0.00     0.031 H 
ATOM   1332 2HG2 THR A 100      18.127  33.002  -0.894  1.00  0.00     0.031 H 
ATOM   1333 3HG2 THR A 100      17.671  33.006  -2.522  1.00  0.00     0.031 H 
ATOM   1334  OG1 THR A 100      19.346  30.546  -0.906  1.00 61.89    -0.393 OA
ATOM   1335  HG1 THR A 100      20.216  30.839  -1.149  1.00  0.00     0.210 HD
ATOM   1336  N   LEU A 101      17.237  30.897   0.923  1.00 42.63    -0.346 N 
ATOM   1337  HN  LEU A 101      18.019  30.250   0.822  1.00  0.00     0.163 HD
ATOM   1338  CA  LEU A 101      16.932  31.423   2.245  1.00 40.34     0.089 C 
ATOM   1339  HA  LEU A 101      16.064  32.118   2.159  1.00  0.00     0.087 H 
ATOM   1340  C   LEU A 101      18.124  32.200   2.783  1.00 37.43     0.241 C 
ATOM   1341  O   LEU A 101      19.271  31.757   2.666  1.00 41.15    -0.271 OA
ATOM   1342  CB  LEU A 101      16.564  30.301   3.221  1.00 43.73    -0.035 C 
ATOM   1343  HB1 LEU A 101      17.376  29.538   3.254  1.00  0.00     0.037 H 
ATOM   1344  HB2 LEU A 101      15.735  29.684   2.803  1.00  0.00     0.037 H 
ATOM   1345  CG  LEU A 101      16.216  30.764   4.637  1.00 40.38    -0.059 C 
ATOM   1346  HG  LEU A 101      17.064  31.380   5.017  1.00  0.00     0.038 H 
ATOM   1347  CD1 LEU A 101      14.972  31.635   4.619  1.00 36.80    -0.073 C 
ATOM   1348 1HD1 LEU A 101      14.718  31.972   5.651  1.00  0.00     0.028 H 
ATOM   1349 2HD1 LEU A 101      14.113  31.122   4.127  1.00  0.00     0.028 H 
ATOM   1350 3HD1 LEU A 101      15.077  32.494   3.915  1.00  0.00     0.028 H 
ATOM   1351  CD2 LEU A 101      16.036  29.582   5.573  1.00 43.90    -0.073 C 
ATOM   1352 1HD2 LEU A 101      15.782  29.919   6.605  1.00  0.00     0.028 H 
ATOM   1353 2HD2 LEU A 101      16.930  28.915   5.568  1.00  0.00     0.028 H 
ATOM   1354 3HD2 LEU A 101      15.282  28.860   5.181  1.00  0.00     0.028 H 
ATOM   1355  N   LYS A 102      17.845  33.357   3.373  1.00 39.30    -0.346 N 
ATOM   1356  HN  LYS A 102      16.876  33.674   3.388  1.00  0.00     0.163 HD
ATOM   1357  CA  LYS A 102      18.858  34.193   3.999  1.00 41.43     0.089 C 
ATOM   1358  HA  LYS A 102      19.837  33.662   3.954  1.00  0.00     0.087 H 
ATOM   1359  C   LYS A 102      18.493  34.418   5.458  1.00 45.42     0.241 C 
ATOM   1360  O   LYS A 102      17.314  34.553   5.800  1.00 51.04    -0.271 OA
ATOM   1361  CB  LYS A 102      18.993  35.534   3.274  1.00 41.70    -0.038 C 
ATOM   1362  HB1 LYS A 102      19.739  36.185   3.786  1.00  0.00     0.036 H 
ATOM   1363  HB2 LYS A 102      18.076  36.153   3.417  1.00  0.00     0.036 H 
ATOM   1364  CG  LYS A 102      19.323  35.400   1.799  1.00 48.14    -0.061 C 
ATOM   1365  HG1 LYS A 102      20.354  35.004   1.643  1.00  0.00     0.033 H 
ATOM   1366  HG2 LYS A 102      18.749  34.571   1.323  1.00  0.00     0.033 H 
ATOM   1367  CD  LYS A 102      19.113  36.714   1.071  1.00 59.97    -0.043 C 
ATOM   1368  HD1 LYS A 102      18.275  37.300   1.515  1.00  0.00     0.035 H 
ATOM   1369  HD2 LYS A 102      19.944  37.430   1.268  1.00  0.00     0.035 H 
ATOM   1370  CE  LYS A 102      18.911  36.487  -0.417  1.00 67.94     0.080 C 
ATOM   1371  HE1 LYS A 102      19.827  36.744  -0.998  1.00  0.00     0.075 H 
ATOM   1372  HE2 LYS A 102      18.853  35.400  -0.660  1.00  0.00     0.075 H 
ATOM   1373  NZ  LYS A 102      17.720  37.224  -0.922  1.00 74.68    -0.079 N 
ATOM   1374  HZ1 LYS A 102      17.584  37.072  -1.921  1.00  0.00     0.274 HD
ATOM   1375  HZ2 LYS A 102      17.773  38.218  -0.699  1.00  0.00     0.274 HD
ATOM   1376  HZ3 LYS A 102      16.882  36.989  -0.391  1.00  0.00     0.274 HD
ATOM   1377  N   ASP A 103      19.511  34.457   6.315  1.00 44.60    -0.346 N 
ATOM   1378  HN  ASP A 103      20.461  34.362   5.956  1.00  0.00     0.163 HD
ATOM   1379  CA  ASP A 103      19.314  34.632   7.753  1.00 44.25     0.098 C 
ATOM   1380  HA  ASP A 103      18.335  34.176   8.030  1.00  0.00     0.088 H 
ATOM   1381  C   ASP A 103      19.267  36.120   8.106  1.00 48.39     0.241 C 
ATOM   1382  O   ASP A 103      20.084  36.643   8.864  1.00 56.85    -0.271 OA
ATOM   1383  CB  ASP A 103      20.414  33.908   8.523  1.00 50.89     0.043 C 
ATOM   1384  HB1 ASP A 103      20.603  32.897   8.092  1.00  0.00     0.052 H 
ATOM   1385  HB2 ASP A 103      21.408  34.375   8.332  1.00  0.00     0.052 H 
ATOM   1386  CG  ASP A 103      20.133  33.820  10.011  1.00 64.69     0.175 C 
ATOM   1387  OD1 ASP A 103      19.067  34.300  10.452  1.00 70.02    -0.648 OA
ATOM   1388  OD2 ASP A 103      20.981  33.266  10.741  1.00 71.48    -0.648 OA
ATOM   1389  N   ASP A 104      18.282  36.805   7.537  1.00 40.49    -0.345 N 
ATOM   1390  HN  ASP A 104      17.613  36.319   6.939  1.00  0.00     0.163 HD
ATOM   1391  CA  ASP A 104      18.141  38.240   7.753  1.00 40.52     0.098 C 
ATOM   1392  HA  ASP A 104      18.420  38.460   8.810  1.00  0.00     0.088 H 
ATOM   1393  C   ASP A 104      16.671  38.611   7.564  1.00 42.03     0.241 C 
ATOM   1394  O   ASP A 104      15.792  37.743   7.587  1.00 54.06    -0.271 OA
ATOM   1395  CB  ASP A 104      19.109  39.009   6.832  1.00 54.51     0.043 C 
ATOM   1396  HB1 ASP A 104      19.028  40.108   7.000  1.00  0.00     0.052 H 
ATOM   1397  HB2 ASP A 104      20.167  38.853   7.148  1.00  0.00     0.052 H 
ATOM   1398  CG  ASP A 104      18.928  38.671   5.357  1.00 65.05     0.175 C 
ATOM   1399  OD1 ASP A 104      17.844  38.189   4.971  1.00 63.31    -0.648 OA
ATOM   1400  OD2 ASP A 104      19.882  38.894   4.578  1.00 70.64    -0.648 OA
ATOM   1401  N   GLY A 105      16.402  39.905   7.377  1.00 43.20    -0.351 N 
ATOM   1402  HN  GLY A 105      17.190  40.548   7.303  1.00  0.00     0.163 HD
ATOM   1403  CA  GLY A 105      15.067  40.458   7.272  1.00 43.69     0.069 C 
ATOM   1404  HA1 GLY A 105      14.419  40.019   8.065  1.00  0.00     0.078 H 
ATOM   1405  HA2 GLY A 105      15.081  41.528   7.587  1.00  0.00     0.078 H 
ATOM   1406  C   GLY A 105      14.378  40.335   5.931  1.00 49.64     0.236 C 
ATOM   1407  O   GLY A 105      13.337  40.967   5.732  1.00 63.61    -0.272 OA
ATOM   1408  N   THR A 106      14.917  39.549   4.999  1.00 44.80    -0.344 N 
ATOM   1409  HN  THR A 106      15.813  39.096   5.178  1.00  0.00     0.163 HD
ATOM   1410  CA  THR A 106      14.239  39.330   3.727  1.00 43.21     0.113 C 
ATOM   1411  HA  THR A 106      14.073  40.317   3.236  1.00  0.00     0.091 H 
ATOM   1412  C   THR A 106      12.886  38.666   3.962  1.00 46.35     0.243 C 
ATOM   1413  O   THR A 106      12.757  37.756   4.784  1.00 59.63    -0.271 OA
ATOM   1414  CB  THR A 106      15.103  38.463   2.807  1.00 46.32     0.060 C 
ATOM   1415  HB  THR A 106      15.205  37.446   3.252  1.00  0.00     0.086 H 
ATOM   1416  CG2 THR A 106      14.469  38.343   1.425  1.00 51.43    -0.050 C 
ATOM   1417 1HG2 THR A 106      15.098  37.712   0.755  1.00  0.00     0.031 H 
ATOM   1418 2HG2 THR A 106      14.264  39.343   0.977  1.00  0.00     0.031 H 
ATOM   1419 3HG2 THR A 106      13.421  37.967   1.483  1.00  0.00     0.031 H 
ATOM   1420  OG1 THR A 106      16.403  39.052   2.675  1.00 48.55    -0.393 OA
ATOM   1421  HG1 THR A 106      16.939  38.514   2.104  1.00  0.00     0.210 HD
ATOM   1422  N   PHE A 107      11.870  39.131   3.238  1.00 43.82    -0.346 N 
ATOM   1423  HN  PHE A 107      12.055  39.821   2.510  1.00  0.00     0.163 HD
ATOM   1424  CA  PHE A 107      10.501  38.682   3.455  1.00 40.12     0.093 C 
ATOM   1425  HA  PHE A 107      10.399  38.378   4.523  1.00  0.00     0.088 H 
ATOM   1426  C   PHE A 107      10.173  37.477   2.584  1.00 45.13     0.241 C 
ATOM   1427  O   PHE A 107      10.515  37.436   1.399  1.00 46.48    -0.271 OA
ATOM   1428  CB  PHE A 107       9.514  39.818   3.184  1.00 42.46    -0.014 C 
ATOM   1429  HB1 PHE A 107       8.475  39.424   3.089  1.00  0.00     0.043 H 
ATOM   1430  HB2 PHE A 107       9.653  40.225   2.155  1.00  0.00     0.043 H 
ATOM   1431  CG  PHE A 107       9.574  40.918   4.203  1.00 45.80    -0.056 A 
ATOM   1432  CD1 PHE A 107       9.249  40.666   5.526  1.00 48.16    -0.077 A 
ATOM   1433  HD1 PHE A 107       8.941  39.650   5.826  1.00  0.00     0.084 H 
ATOM   1434  CD2 PHE A 107       9.956  42.200   3.844  1.00 46.11    -0.077 A 
ATOM   1435  HD2 PHE A 107      10.217  42.418   2.795  1.00  0.00     0.084 H 
ATOM   1436  CE1 PHE A 107       9.305  41.668   6.475  1.00 47.94    -0.082 A 
ATOM   1437  HE1 PHE A 107       9.046  41.450   7.525  1.00  0.00     0.083 H 
ATOM   1438  CE2 PHE A 107      10.013  43.210   4.788  1.00 56.00    -0.082 A 
ATOM   1439  HE2 PHE A 107      10.319  44.227   4.490  1.00  0.00     0.083 H 
ATOM   1440  CZ  PHE A 107       9.686  42.943   6.106  1.00 57.96    -0.083 A 
ATOM   1441  HZ  PHE A 107       9.730  43.747   6.860  1.00  0.00     0.083 H 
ATOM   1442  N   TYR A 108       9.502  36.497   3.187  1.00 43.95    -0.346 N 
ATOM   1443  HN  TYR A 108       9.213  36.633   4.156  1.00  0.00     0.163 HD
ATOM   1444  CA  TYR A 108       9.162  35.245   2.534  1.00 32.69     0.093 C 
ATOM   1445  HA  TYR A 108       9.393  35.338   1.447  1.00  0.00     0.088 H 
ATOM   1446  C   TYR A 108       7.672  34.979   2.690  1.00 32.78     0.241 C 
ATOM   1447  O   TYR A 108       6.976  35.632   3.470  1.00 44.84    -0.271 OA
ATOM   1448  CB  TYR A 108       9.976  34.076   3.107  1.00 36.37    -0.014 C 
ATOM   1449  HB1 TYR A 108       9.810  33.980   4.205  1.00  0.00     0.043 H 
ATOM   1450  HB2 TYR A 108       9.556  33.100   2.770  1.00  0.00     0.043 H 
ATOM   1451  CG  TYR A 108      11.451  34.160   2.795  1.00 36.81    -0.056 A 
ATOM   1452  CD1 TYR A 108      12.302  34.930   3.575  1.00 33.91    -0.074 A 
ATOM   1453  HD1 TYR A 108      11.894  35.484   4.437  1.00  0.00     0.084 H 
ATOM   1454  CD2 TYR A 108      11.992  33.471   1.718  1.00 39.41    -0.074 A 
ATOM   1455  HD2 TYR A 108      11.335  32.852   1.085  1.00  0.00     0.084 H 
ATOM   1456  CE1 TYR A 108      13.651  35.014   3.290  1.00 36.44    -0.051 A 
ATOM   1457  HE1 TYR A 108      14.313  35.633   3.918  1.00  0.00     0.087 H 
ATOM   1458  CE2 TYR A 108      13.339  33.548   1.427  1.00 40.05    -0.051 A 
ATOM   1459  HE2 TYR A 108      13.753  32.995   0.567  1.00  0.00     0.087 H 
ATOM   1460  CZ  TYR A 108      14.165  34.320   2.216  1.00 43.41     0.065 A 
ATOM   1461  OH  TYR A 108      15.508  34.400   1.931  1.00 58.35    -0.361 OA
ATOM   1462  HH  TYR A 108      16.077  34.932   2.475  1.00  0.00     0.217 HD
ATOM   1463  N   ARG A 109       7.190  33.995   1.938  1.00 34.85    -0.346 N 
ATOM   1464  HN  ARG A 109       7.837  33.436   1.381  1.00  0.00     0.163 HD
ATOM   1465  CA  ARG A 109       5.770  33.690   1.884  1.00 38.56     0.089 C 
ATOM   1466  HA  ARG A 109       5.304  33.962   2.860  1.00  0.00     0.087 H 
ATOM   1467  C   ARG A 109       5.621  32.192   1.665  1.00 41.81     0.241 C 
ATOM   1468  O   ARG A 109       6.359  31.600   0.873  1.00 38.54    -0.271 OA
ATOM   1469  CB  ARG A 109       5.088  34.491   0.765  1.00 38.70    -0.036 C 
ATOM   1470  HB1 ARG A 109       5.352  34.059  -0.228  1.00  0.00     0.036 H 
ATOM   1471  HB2 ARG A 109       5.560  35.497   0.675  1.00  0.00     0.036 H 
ATOM   1472  CG  ARG A 109       3.580  34.634   0.884  1.00 41.73    -0.048 C 
ATOM   1473  HG1 ARG A 109       3.065  33.645   0.860  1.00  0.00     0.035 H 
ATOM   1474  HG2 ARG A 109       3.272  34.955   1.906  1.00  0.00     0.035 H 
ATOM   1475  CD  ARG A 109       3.051  35.577  -0.192  1.00 42.60     0.009 C 
ATOM   1476  HD1 ARG A 109       3.652  35.495  -1.128  1.00  0.00     0.064 H 
ATOM   1477  HD2 ARG A 109       2.065  35.229  -0.580  1.00  0.00     0.064 H 
ATOM   1478  NE  ARG A 109       2.976  36.964   0.264  1.00 43.86    -0.227 N 
ATOM   1479  HE  ARG A 109       2.895  37.132   1.267  1.00  0.00     0.177 HD
ATOM   1480  CZ  ARG A 109       3.006  38.021  -0.543  1.00 40.99     0.665 C 
ATOM   1481  NH1 ARG A 109       3.131  37.857  -1.854  1.00 42.53    -0.235 N 
ATOM   1482 1HH1 ARG A 109       3.194  36.916  -2.243  1.00  0.00     0.174 HD
ATOM   1483 2HH1 ARG A 109       3.154  38.668  -2.473  1.00  0.00     0.174 HD
ATOM   1484  NH2 ARG A 109       2.924  39.244  -0.038  1.00 39.49    -0.235 N 
ATOM   1485 1HH2 ARG A 109       2.828  39.370   0.970  1.00  0.00     0.174 HD
ATOM   1486 2HH2 ARG A 109       2.947  40.055  -0.657  1.00  0.00     0.174 HD
ATOM   1487  N   PHE A 110       4.687  31.581   2.388  1.00 42.58    -0.346 N 
ATOM   1488  HN  PHE A 110       4.126  32.119   3.049  1.00  0.00     0.163 HD
ATOM   1489  CA  PHE A 110       4.459  30.150   2.243  1.00 36.15     0.093 C 
ATOM   1490  HA  PHE A 110       5.444  29.629   2.281  1.00  0.00     0.088 H 
ATOM   1491  C   PHE A 110       3.799  29.840   0.905  1.00 34.08     0.241 C 
ATOM   1492  O   PHE A 110       3.008  30.626   0.377  1.00 37.32    -0.271 OA
ATOM   1493  CB  PHE A 110       3.585  29.619   3.382  1.00 36.32    -0.014 C 
ATOM   1494  HB1 PHE A 110       2.702  30.282   3.539  1.00  0.00     0.043 H 
ATOM   1495  HB2 PHE A 110       3.065  28.683   3.072  1.00  0.00     0.043 H 
ATOM   1496  CG  PHE A 110       4.323  29.409   4.673  1.00 38.72    -0.056 A 
ATOM   1497  CD1 PHE A 110       5.438  28.587   4.725  1.00 45.37    -0.077 A 
ATOM   1498  HD1 PHE A 110       5.789  28.087   3.806  1.00  0.00     0.084 H 
ATOM   1499  CD2 PHE A 110       3.886  30.011   5.842  1.00 42.34    -0.077 A 
ATOM   1500  HD2 PHE A 110       2.991  30.655   5.821  1.00  0.00     0.084 H 
ATOM   1501  CE1 PHE A 110       6.116  28.385   5.914  1.00 45.40    -0.082 A 
ATOM   1502  HE1 PHE A 110       7.007  27.735   5.939  1.00  0.00     0.083 H 
ATOM   1503  CE2 PHE A 110       4.558  29.814   7.035  1.00 43.94    -0.082 A 
ATOM   1504  HE2 PHE A 110       4.203  30.306   7.956  1.00  0.00     0.083 H 
ATOM   1505  CZ  PHE A 110       5.675  29.000   7.071  1.00 44.54    -0.083 A 
ATOM   1506  HZ  PHE A 110       6.213  28.842   8.021  1.00  0.00     0.083 H 
ATOM   1507  N   GLN A 111       4.130  28.673   0.359  1.00 34.94    -0.346 N 
ATOM   1508  HN  GLN A 111       4.846  28.104   0.810  1.00  0.00     0.163 HD
ATOM   1509  CA  GLN A 111       3.505  28.181  -0.860  1.00 36.37     0.090 C 
ATOM   1510  HA  GLN A 111       3.226  29.053  -1.496  1.00  0.00     0.087 H 
ATOM   1511  C   GLN A 111       2.242  27.403  -0.516  1.00 49.97     0.241 C 
ATOM   1512  O   GLN A 111       2.218  26.631   0.448  1.00 63.85    -0.271 OA
ATOM   1513  CB  GLN A 111       4.475  27.292  -1.642  1.00 41.52    -0.030 C 
ATOM   1514  HB1 GLN A 111       5.410  27.853  -1.876  1.00  0.00     0.037 H 
ATOM   1515  HB2 GLN A 111       4.888  26.496  -0.980  1.00  0.00     0.037 H 
ATOM   1516  CG  GLN A 111       3.897  26.676  -2.912  1.00 39.45     0.011 C 
ATOM   1517  HG1 GLN A 111       4.561  25.870  -3.303  1.00  0.00     0.047 H 
ATOM   1518  HG2 GLN A 111       2.990  26.069  -2.684  1.00  0.00     0.047 H 
ATOM   1519  CD  GLN A 111       3.604  27.707  -3.986  1.00 37.83     0.215 C 
ATOM   1520  NE2 GLN A 111       4.534  27.870  -4.922  1.00 45.62    -0.370 N 
ATOM   1521 1HE2 GLN A 111       4.337  28.563  -5.644  1.00  0.00     0.159 HD
ATOM   1522 2HE2 GLN A 111       5.406  27.340  -4.929  1.00  0.00     0.159 HD
ATOM   1523  OE1 GLN A 111       2.553  28.346  -3.978  1.00 40.66    -0.274 OA
ATOM   1524  N   THR A 112       1.191  27.616  -1.305  1.00 51.92    -0.344 N 
ATOM   1525  HN  THR A 112       1.262  28.282  -2.074  1.00  0.00     0.163 HD
ATOM   1526  CA  THR A 112      -0.058  26.905  -1.077  1.00 47.21     0.114 C 
ATOM   1527  HA  THR A 112      -0.293  26.943   0.012  1.00  0.00     0.091 H 
ATOM   1528  C   THR A 112       0.093  25.441  -1.491  1.00 46.14     0.245 C 
ATOM   1529  O   THR A 112       0.788  25.140  -2.467  1.00 51.57    -0.271 OA
ATOM   1530  CB  THR A 112      -1.206  27.568  -1.846  1.00 44.74     0.060 C 
ATOM   1531  HB  THR A 112      -1.370  28.590  -1.432  1.00  0.00     0.086 H 
ATOM   1532  CG2 THR A 112      -0.878  27.688  -3.330  1.00 36.74    -0.050 C 
ATOM   1533 1HG2 THR A 112       0.058  28.281  -3.459  1.00  0.00     0.031 H 
ATOM   1534 2HG2 THR A 112      -1.728  28.110  -3.916  1.00  0.00     0.031 H 
ATOM   1535 3HG2 THR A 112      -0.818  26.693  -3.829  1.00  0.00     0.031 H 
ATOM   1536  OG1 THR A 112      -2.409  26.806  -1.680  1.00 59.61    -0.393 OA
ATOM   1537  HG1 THR A 112      -2.613  26.731  -0.755  1.00  0.00     0.210 HD
ATOM   1538  N   PRO A 113      -0.530  24.511  -0.761  1.00 42.65    -0.337 N 
ATOM   1539  CA  PRO A 113      -0.320  23.080  -1.047  1.00 41.82     0.091 C 
ATOM   1540  HA  PRO A 113       0.749  22.821  -0.865  1.00  0.00     0.087 H 
ATOM   1541  C   PRO A 113      -0.705  22.658  -2.456  1.00 41.40     0.241 C 
ATOM   1542  O   PRO A 113      -0.306  21.568  -2.887  1.00 43.60    -0.271 OA
ATOM   1543  CB  PRO A 113      -1.196  22.383   0.004  1.00 42.95    -0.036 C 
ATOM   1544  HB1 PRO A 113      -2.180  22.031  -0.384  1.00  0.00     0.036 H 
ATOM   1545  HB2 PRO A 113      -0.821  21.381   0.317  1.00  0.00     0.036 H 
ATOM   1546  CG  PRO A 113      -1.298  23.369   1.116  1.00 42.80    -0.048 C 
ATOM   1547  HG1 PRO A 113      -0.496  23.263   1.883  1.00  0.00     0.035 H 
ATOM   1548  HG2 PRO A 113      -2.160  23.185   1.799  1.00  0.00     0.035 H 
ATOM   1549  CD  PRO A 113      -1.328  24.718   0.459  1.00 50.71    -0.001 C 
ATOM   1550  HD1 PRO A 113      -2.350  25.127   0.282  1.00  0.00     0.064 H 
ATOM   1551  HD2 PRO A 113      -0.981  25.558   1.105  1.00  0.00     0.064 H 
ATOM   1552  N   TYR A 114      -1.463  23.477  -3.188  1.00 43.07    -0.346 N 
ATOM   1553  HN  TYR A 114      -1.796  24.354  -2.788  1.00  0.00     0.163 HD
ATOM   1554  CA  TYR A 114      -1.817  23.123  -4.558  1.00 49.61     0.093 C 
ATOM   1555  HA  TYR A 114      -2.235  22.089  -4.552  1.00  0.00     0.088 H 
ATOM   1556  C   TYR A 114      -0.601  23.137  -5.477  1.00 48.98     0.241 C 
ATOM   1557  O   TYR A 114      -0.528  22.336  -6.416  1.00 57.75    -0.271 OA
ATOM   1558  CB  TYR A 114      -2.900  24.071  -5.077  1.00 53.68    -0.014 C 
ATOM   1559  HB1 TYR A 114      -2.628  25.130  -4.856  1.00  0.00     0.043 H 
ATOM   1560  HB2 TYR A 114      -3.825  23.979  -4.461  1.00  0.00     0.043 H 
ATOM   1561  CG  TYR A 114      -3.225  23.905  -6.545  1.00 56.48    -0.056 A 
ATOM   1562  CD1 TYR A 114      -3.803  22.735  -7.023  1.00 59.70    -0.074 A 
ATOM   1563  HD1 TYR A 114      -4.025  21.914  -6.321  1.00  0.00     0.084 H 
ATOM   1564  CD2 TYR A 114      -2.966  24.925  -7.452  1.00 62.64    -0.074 A 
ATOM   1565  HD2 TYR A 114      -2.514  25.866  -7.095  1.00  0.00     0.084 H 
ATOM   1566  CE1 TYR A 114      -4.104  22.583  -8.364  1.00 67.91    -0.051 A 
ATOM   1567  HE1 TYR A 114      -4.558  21.646  -8.728  1.00  0.00     0.087 H 
ATOM   1568  CE2 TYR A 114      -3.264  24.782  -8.794  1.00 68.10    -0.051 A 
ATOM   1569  HE2 TYR A 114      -3.048  25.601  -9.501  1.00  0.00     0.087 H 
ATOM   1570  CZ  TYR A 114      -3.833  23.609  -9.244  1.00 70.07     0.065 A 
ATOM   1571  OH  TYR A 114      -4.131  23.462 -10.580  1.00 72.70    -0.361 OA
ATOM   1572  HH  TYR A 114      -3.944  24.169 -11.186  1.00  0.00     0.217 HD
ATOM   1573  N   PHE A 115       0.361  24.023  -5.221  1.00 43.58    -0.346 N 
ATOM   1574  HN  PHE A 115       0.242  24.656  -4.430  1.00  0.00     0.163 HD
ATOM   1575  CA  PHE A 115       1.575  24.128  -6.019  1.00 47.31     0.093 C 
ATOM   1576  HA  PHE A 115       1.358  23.713  -7.031  1.00  0.00     0.088 H 
ATOM   1577  C   PHE A 115       2.743  23.342  -5.429  1.00 46.60     0.241 C 
ATOM   1578  O   PHE A 115       3.896  23.588  -5.803  1.00 48.84    -0.271 OA
ATOM   1579  CB  PHE A 115       1.970  25.597  -6.187  1.00 43.80    -0.014 C 
ATOM   1580  HB1 PHE A 115       3.043  25.684  -6.478  1.00  0.00     0.043 H 
ATOM   1581  HB2 PHE A 115       2.002  26.110  -5.198  1.00  0.00     0.043 H 
ATOM   1582  CG  PHE A 115       1.099  26.354  -7.147  1.00 40.11    -0.056 A 
ATOM   1583  CD1 PHE A 115       0.672  25.769  -8.326  1.00 46.29    -0.077 A 
ATOM   1584  HD1 PHE A 115       0.973  24.734  -8.562  1.00  0.00     0.084 H 
ATOM   1585  CD2 PHE A 115       0.706  27.652  -6.867  1.00 35.74    -0.077 A 
ATOM   1586  HD2 PHE A 115       1.036  28.132  -5.930  1.00  0.00     0.084 H 
ATOM   1587  CE1 PHE A 115      -0.128  26.466  -9.212  1.00 45.30    -0.082 A 
ATOM   1588  HE1 PHE A 115      -0.459  25.989 -10.150  1.00  0.00     0.083 H 
ATOM   1589  CE2 PHE A 115      -0.095  28.353  -7.748  1.00 40.69    -0.082 A 
ATOM   1590  HE2 PHE A 115      -0.401  29.386  -7.513  1.00  0.00     0.083 H 
ATOM   1591  CZ  PHE A 115      -0.512  27.759  -8.922  1.00 40.81    -0.083 A 
ATOM   1592  HZ  PHE A 115      -1.151  28.317  -9.627  1.00  0.00     0.083 H 
ATOM   1593  N   TRP A 116       2.473  22.410  -4.519  1.00 36.25    -0.346 N 
ATOM   1594  HN  TRP A 116       1.505  22.239  -4.245  1.00  0.00     0.163 HD
ATOM   1595  CA  TRP A 116       3.539  21.632  -3.910  1.00 41.42     0.093 C 
ATOM   1596  HA  TRP A 116       4.342  22.330  -3.576  1.00  0.00     0.088 H 
ATOM   1597  C   TRP A 116       4.136  20.650  -4.916  1.00 54.03     0.243 C 
ATOM   1598  O   TRP A 116       3.428  20.122  -5.778  1.00 59.65    -0.271 OA
ATOM   1599  CB  TRP A 116       3.020  20.872  -2.694  1.00 43.46    -0.012 C 
ATOM   1600  HB1 TRP A 116       3.580  19.918  -2.557  1.00  0.00     0.044 H 
ATOM   1601  HB2 TRP A 116       2.001  20.463  -2.890  1.00  0.00     0.044 H 
ATOM   1602  CG  TRP A 116       3.033  21.678  -1.436  1.00 47.73    -0.028 A 
ATOM   1603  CD1 TRP A 116       3.516  22.944  -1.281  1.00 35.76    -0.015 A 
ATOM   1604  HD1 TRP A 116       3.968  23.551  -2.084  1.00  0.00     0.112 H 
ATOM   1605  CD2 TRP A 116       2.546  21.273  -0.151  1.00 39.18    -0.002 A 
ATOM   1606  CE2 TRP A 116       2.765  22.347   0.735  1.00 53.49     0.042 A 
ATOM   1607  CE3 TRP A 116       1.945  20.109   0.336  1.00 41.60    -0.070 A 
ATOM   1608  HE3 TRP A 116       1.759  19.251  -0.331  1.00  0.00     0.084 H 
ATOM   1609  NE1 TRP A 116       3.358  23.354   0.021  1.00 54.18    -0.365 N 
ATOM   1610  HE1 TRP A 116       3.637  24.261   0.395  1.00  0.00     0.165 HD
ATOM   1611  CZ2 TRP A 116       2.405  22.290   2.080  1.00 39.58    -0.056 A 
ATOM   1612  HZ2 TRP A 116       2.585  23.142   2.757  1.00  0.00     0.086 H 
ATOM   1613  CZ3 TRP A 116       1.588  20.055   1.672  1.00 42.88    -0.082 A 
ATOM   1614  HZ3 TRP A 116       1.113  19.143   2.070  1.00  0.00     0.083 H 
ATOM   1615  CH2 TRP A 116       1.820  21.139   2.528  1.00 41.84    -0.081 A 
ATOM   1616  HH2 TRP A 116       1.524  21.062   3.588  1.00  0.00     0.083 H 
ATOM   1617  N   PRO A 117       5.442  20.384  -4.821  1.00 58.45    -0.337 N 
ATOM   1618  CA  PRO A 117       6.073  19.445  -5.764  1.00 53.84     0.091 C 
ATOM   1619  HA  PRO A 117       5.913  19.804  -6.807  1.00  0.00     0.087 H 
ATOM   1620  C   PRO A 117       5.569  18.017  -5.638  1.00 53.99     0.241 C 
ATOM   1621  O   PRO A 117       5.700  17.244  -6.595  1.00 63.44    -0.271 OA
ATOM   1622  CB  PRO A 117       7.564  19.547  -5.412  1.00 51.42    -0.036 C 
ATOM   1623  HB1 PRO A 117       8.156  20.174  -6.119  1.00  0.00     0.036 H 
ATOM   1624  HB2 PRO A 117       8.135  18.603  -5.574  1.00  0.00     0.036 H 
ATOM   1625  CG  PRO A 117       7.584  20.037  -3.998  1.00 55.85    -0.048 C 
ATOM   1626  HG1 PRO A 117       8.552  20.502  -3.699  1.00  0.00     0.035 H 
ATOM   1627  HG2 PRO A 117       7.591  19.219  -3.241  1.00  0.00     0.035 H 
ATOM   1628  CD  PRO A 117       6.412  20.959  -3.876  1.00 58.11    -0.001 C 
ATOM   1629  HD1 PRO A 117       6.029  21.091  -2.837  1.00  0.00     0.064 H 
ATOM   1630  HD2 PRO A 117       6.646  22.036  -4.046  1.00  0.00     0.064 H 
ATOM   1631  N   SER A 118       4.996  17.643  -4.494  1.00 49.90    -0.344 N 
ATOM   1632  HN  SER A 118       4.939  18.314  -3.728  1.00  0.00     0.163 HD
ATOM   1633  CA  SER A 118       4.448  16.306  -4.304  1.00 51.79     0.109 C 
ATOM   1634  HA  SER A 118       5.152  15.575  -4.766  1.00  0.00     0.090 H 
ATOM   1635  C   SER A 118       3.084  16.123  -4.956  1.00 66.58     0.243 C 
ATOM   1636  O   SER A 118       2.547  15.010  -4.924  1.00 76.56    -0.271 OA
ATOM   1637  CB  SER A 118       4.344  15.986  -2.810  1.00 52.55     0.044 C 
ATOM   1638  HB1 SER A 118       5.342  16.023  -2.314  1.00  0.00     0.077 H 
ATOM   1639  HB2 SER A 118       4.106  14.910  -2.638  1.00  0.00     0.077 H 
ATOM   1640  OG  SER A 118       3.410  16.834  -2.162  1.00 55.02    -0.398 OA
ATOM   1641  HG  SER A 118       3.345  16.635  -1.235  1.00  0.00     0.209 HD
ATOM   1642  N   ASN A 119       2.516  17.172  -5.547  1.00 70.02    -0.345 N 
ATOM   1643  HN  ASN A 119       3.047  18.040  -5.621  1.00  0.00     0.163 HD
ATOM   1644  CA  ASN A 119       1.160  17.130  -6.095  1.00 72.99     0.097 C 
ATOM   1645  HA  ASN A 119       0.593  16.343  -5.545  1.00  0.00     0.088 H 
ATOM   1646  C   ASN A 119       1.138  16.773  -7.577  1.00 84.27     0.241 C 
ATOM   1647  O   ASN A 119       0.369  17.357  -8.348  1.00 96.43    -0.271 OA
ATOM   1648  CB  ASN A 119       0.471  18.468  -5.842  1.00 71.75     0.036 C 
ATOM   1649  HB1 ASN A 119       0.873  19.259  -6.518  1.00  0.00     0.051 H 
ATOM   1650  HB2 ASN A 119       0.779  18.897  -4.860  1.00  0.00     0.051 H 
ATOM   1651  CG  ASN A 119      -1.040  18.379  -5.947  1.00 87.37     0.217 C 
ATOM   1652  ND2 ASN A 119      -1.619  19.156  -6.855  1.00 84.77    -0.370 N 
ATOM   1653 1HD2 ASN A 119      -1.090  19.780  -7.464  1.00  0.00     0.159 HD
ATOM   1654 2HD2 ASN A 119      -2.635  19.096  -6.926  1.00  0.00     0.159 HD
ATOM   1655  OD1 ASN A 119      -1.679  17.626  -5.212  1.00102.80    -0.274 OA
ATOM   1656  N   CYS A 120       1.969  15.818  -7.996  1.00 85.87    -0.345 N 
ATOM   1657  HN  CYS A 120       2.613  15.412  -7.317  1.00  0.00     0.163 HD
ATOM   1658  CA  CYS A 120       2.013  15.316  -9.372  1.00 93.96     0.098 C 
ATOM   1659  HA  CYS A 120       2.910  14.661  -9.470  1.00  0.00     0.088 H 
ATOM   1660  C   CYS A 120       2.156  16.463 -10.376  1.00 92.35     0.242 C 
ATOM   1661  O   CYS A 120       1.234  16.809 -11.115  1.00 97.64    -0.271 OA
ATOM   1662  CB  CYS A 120       0.773  14.467  -9.676  1.00102.33     0.013 C 
ATOM   1663  HB1 CYS A 120      -0.155  15.060  -9.501  1.00  0.00     0.053 H 
ATOM   1664  HB2 CYS A 120       0.684  14.291 -10.773  1.00  0.00     0.053 H 
ATOM   1665  SG  CYS A 120       0.694  12.897  -8.779  1.00108.18    -0.095 SA
ATOM   1666  N   TRP A 121       3.353  17.045 -10.386  1.00 84.14    -0.346 N 
ATOM   1667  HN  TRP A 121       4.093  16.661  -9.798  1.00  0.00     0.163 HD
ATOM   1668  CA  TRP A 121       3.643  18.214 -11.210  1.00 80.24     0.093 C 
ATOM   1669  HA  TRP A 121       2.763  18.405 -11.868  1.00  0.00     0.088 H 
ATOM   1670  C   TRP A 121       4.851  17.942 -12.096  1.00 81.11     0.241 C 
ATOM   1671  O   TRP A 121       5.985  17.864 -11.610  1.00 84.10    -0.271 OA
ATOM   1672  CB  TRP A 121       3.873  19.454 -10.346  1.00 76.60    -0.012 C 
ATOM   1673  HB1 TRP A 121       4.485  20.210 -10.891  1.00  0.00     0.044 H 
ATOM   1674  HB2 TRP A 121       4.568  19.228  -9.504  1.00  0.00     0.044 H 
ATOM   1675  CG  TRP A 121       2.603  20.062  -9.840  1.00 81.61    -0.028 A 
ATOM   1676  CD1 TRP A 121       2.168  20.096  -8.548  1.00 84.20    -0.015 A 
ATOM   1677  HD1 TRP A 121       2.712  19.672  -7.687  1.00  0.00     0.112 H 
ATOM   1678  CD2 TRP A 121       1.592  20.714 -10.621  1.00 85.02    -0.002 A 
ATOM   1679  CE2 TRP A 121       0.578  21.123  -9.732  1.00 84.73     0.042 A 
ATOM   1680  CE3 TRP A 121       1.447  20.994 -11.984  1.00 86.89    -0.070 A 
ATOM   1681  HE3 TRP A 121       2.222  20.688 -12.707  1.00  0.00     0.084 H 
ATOM   1682  NE1 TRP A 121       0.954  20.735  -8.473  1.00 85.36    -0.365 N 
ATOM   1683  HE1 TRP A 121       0.420  20.895  -7.619  1.00  0.00     0.165 HD
ATOM   1684  CZ2 TRP A 121      -0.565  21.797 -10.162  1.00 86.60    -0.056 A 
ATOM   1685  HZ2 TRP A 121      -1.348  22.109  -9.450  1.00  0.00     0.086 H 
ATOM   1686  CZ3 TRP A 121       0.312  21.663 -12.408  1.00 86.42    -0.082 A 
ATOM   1687  HZ3 TRP A 121       0.186  21.890 -13.480  1.00  0.00     0.083 H 
ATOM   1688  CH2 TRP A 121      -0.679  22.057 -11.500  1.00 87.99    -0.081 A 
ATOM   1689  HH2 TRP A 121      -1.571  22.589 -11.872  1.00  0.00     0.083 H 
ATOM   1690  N   GLU A 122       4.597  17.792 -13.394  1.00 76.51    -0.346 N 
ATOM   1691  HN  GLU A 122       3.634  17.617 -13.680  1.00  0.00     0.163 HD
ATOM   1692  CA  GLU A 122       5.623  17.864 -14.432  1.00 75.13     0.090 C 
ATOM   1693  HA  GLU A 122       6.523  18.374 -14.016  1.00  0.00     0.087 H 
ATOM   1694  C   GLU A 122       5.031  18.729 -15.536  1.00 70.76     0.243 C 
ATOM   1695  O   GLU A 122       4.614  18.222 -16.587  1.00 80.03    -0.271 OA
ATOM   1696  CB  GLU A 122       6.026  16.478 -14.936  1.00 88.50    -0.029 C 
ATOM   1697  HB1 GLU A 122       6.185  15.779 -14.082  1.00  0.00     0.037 H 
ATOM   1698  HB2 GLU A 122       5.165  15.973 -15.432  1.00  0.00     0.037 H 
ATOM   1699  CG  GLU A 122       7.241  16.494 -15.852  1.00 96.73     0.018 C 
ATOM   1700  HG1 GLU A 122       8.077  17.073 -15.395  1.00  0.00     0.049 H 
ATOM   1701  HG2 GLU A 122       7.053  17.125 -16.752  1.00  0.00     0.049 H 
ATOM   1702  CD  GLU A 122       7.699  15.105 -16.251  1.00108.62     0.172 C 
ATOM   1703  OE1 GLU A 122       7.159  14.117 -15.710  1.00113.58    -0.648 OA
ATOM   1704  OE2 GLU A 122       8.603  15.004 -17.108  1.00111.38    -0.648 OA
ATOM   1705  N   PRO A 123       4.964  20.042 -15.323  1.00 55.78    -0.337 N 
ATOM   1706  CA  PRO A 123       4.233  20.907 -16.254  1.00 52.22     0.091 C 
ATOM   1707  HA  PRO A 123       3.178  20.558 -16.350  1.00  0.00     0.087 H 
ATOM   1708  C   PRO A 123       4.888  20.961 -17.625  1.00 59.15     0.241 C 
ATOM   1709  O   PRO A 123       6.109  20.861 -17.766  1.00 58.45    -0.271 OA
ATOM   1710  CB  PRO A 123       4.270  22.277 -15.567  1.00 50.78    -0.036 C 
ATOM   1711  HB1 PRO A 123       3.326  22.546 -15.038  1.00  0.00     0.036 H 
ATOM   1712  HB2 PRO A 123       4.267  23.140 -16.273  1.00  0.00     0.036 H 
ATOM   1713  CG  PRO A 123       5.470  22.219 -14.680  1.00 49.34    -0.048 C 
ATOM   1714  HG1 PRO A 123       6.403  22.587 -15.167  1.00  0.00     0.035 H 
ATOM   1715  HG2 PRO A 123       5.449  22.964 -13.851  1.00  0.00     0.035 H 
ATOM   1716  CD  PRO A 123       5.559  20.800 -14.209  1.00 50.67    -0.001 C 
ATOM   1717  HD1 PRO A 123       5.091  20.610 -13.215  1.00  0.00     0.064 H 
ATOM   1718  HD2 PRO A 123       6.583  20.470 -13.917  1.00  0.00     0.064 H 
ATOM   1719  N   GLU A 124       4.048  21.123 -18.641  1.00 65.95    -0.346 N 
ATOM   1720  HN  GLU A 124       3.053  21.225 -18.441  1.00  0.00     0.163 HD
ATOM   1721  CA  GLU A 124       4.487  21.161 -20.026  1.00 69.17     0.090 C 
ATOM   1722  HA  GLU A 124       5.405  20.536 -20.123  1.00  0.00     0.087 H 
ATOM   1723  C   GLU A 124       4.825  22.585 -20.457  1.00 63.67     0.241 C 
ATOM   1724  O   GLU A 124       4.432  23.567 -19.822  1.00 67.38    -0.271 OA
ATOM   1725  CB  GLU A 124       3.410  20.585 -20.946  1.00 80.02    -0.029 C 
ATOM   1726  HB1 GLU A 124       2.404  20.966 -20.655  1.00  0.00     0.037 H 
ATOM   1727  HB2 GLU A 124       3.492  21.026 -21.967  1.00  0.00     0.037 H 
ATOM   1728  CG  GLU A 124       3.402  19.070 -21.022  1.00 88.88     0.018 C 
ATOM   1729  HG1 GLU A 124       4.354  18.685 -21.455  1.00  0.00     0.049 H 
ATOM   1730  HG2 GLU A 124       3.471  18.616 -20.006  1.00  0.00     0.049 H 
ATOM   1731  CD  GLU A 124       2.203  18.535 -21.778  1.00100.90     0.172 C 
ATOM   1732  OE1 GLU A 124       1.586  17.561 -21.299  1.00106.85    -0.648 OA
ATOM   1733  OE2 GLU A 124       1.871  19.094 -22.845  1.00103.67    -0.648 OA
ATOM   1734  N   ASN A 125       5.569  22.679 -21.563  1.00 59.62    -0.346 N 
ATOM   1735  HN  ASN A 125       5.905  21.831 -22.019  1.00  0.00     0.163 HD
ATOM   1736  CA  ASN A 125       5.905  23.983 -22.124  1.00 56.97     0.097 C 
ATOM   1737  HA  ASN A 125       6.396  24.590 -21.328  1.00  0.00     0.088 H 
ATOM   1738  C   ASN A 125       4.663  24.728 -22.594  1.00 57.96     0.241 C 
ATOM   1739  O   ASN A 125       4.641  25.964 -22.583  1.00 62.81    -0.271 OA
ATOM   1740  CB  ASN A 125       6.893  23.819 -23.280  1.00 61.17     0.036 C 
ATOM   1741  HB1 ASN A 125       6.911  24.730 -23.923  1.00  0.00     0.051 H 
ATOM   1742  HB2 ASN A 125       6.518  23.079 -24.025  1.00  0.00     0.051 H 
ATOM   1743  CG  ASN A 125       8.289  23.457 -22.810  1.00 63.37     0.217 C 
ATOM   1744  ND2 ASN A 125       8.947  22.565 -23.542  1.00 65.87    -0.370 N 
ATOM   1745 1HD2 ASN A 125       9.886  22.322 -23.226  1.00  0.00     0.159 HD
ATOM   1746 2HD2 ASN A 125       8.548  22.136 -24.377  1.00  0.00     0.159 HD
ATOM   1747  OD1 ASN A 125       8.771  23.975 -21.802  1.00 60.95    -0.274 OA
ATOM   1748  N   THR A 126       3.623  23.999 -23.010  1.00 55.34    -0.344 N 
ATOM   1749  HN  THR A 126       3.695  22.982 -23.043  1.00  0.00     0.163 HD
ATOM   1750  CA  THR A 126       2.385  24.655 -23.417  1.00 54.01     0.113 C 
ATOM   1751  HA  THR A 126       2.640  25.440 -24.167  1.00  0.00     0.091 H 
ATOM   1752  C   THR A 126       1.701  25.333 -22.236  1.00 57.12     0.243 C 
ATOM   1753  O   THR A 126       0.988  26.325 -22.422  1.00 60.51    -0.271 OA
ATOM   1754  CB  THR A 126       1.444  23.647 -24.085  1.00 57.44     0.060 C 
ATOM   1755  HB  THR A 126       1.973  23.174 -24.945  1.00  0.00     0.086 H 
ATOM   1756  CG2 THR A 126       1.025  22.558 -23.105  1.00 65.27    -0.050 C 
ATOM   1757 1HG2 THR A 126       1.932  22.031 -22.726  1.00  0.00     0.031 H 
ATOM   1758 2HG2 THR A 126       0.283  21.854 -23.549  1.00  0.00     0.031 H 
ATOM   1759 3HG2 THR A 126       0.392  22.956 -22.278  1.00  0.00     0.031 H 
ATOM   1760  OG1 THR A 126       0.278  24.324 -24.572  1.00 60.39    -0.393 OA
ATOM   1761  HG1 THR A 126       0.539  25.003 -25.183  1.00  0.00     0.210 HD
ATOM   1762  N   ASP A 127       1.911  24.824 -21.019  1.00 57.99    -0.345 N 
ATOM   1763  HN  ASP A 127       2.440  23.958 -20.919  1.00  0.00     0.163 HD
ATOM   1764  CA  ASP A 127       1.392  25.494 -19.832  1.00 51.98     0.098 C 
ATOM   1765  HA  ASP A 127       0.361  25.856 -20.055  1.00  0.00     0.088 H 
ATOM   1766  C   ASP A 127       2.252  26.695 -19.460  1.00 47.19     0.241 C 
ATOM   1767  O   ASP A 127       1.732  27.722 -19.009  1.00 53.23    -0.271 OA
ATOM   1768  CB  ASP A 127       1.315  24.510 -18.664  1.00 58.74     0.043 C 
ATOM   1769  HB1 ASP A 127       0.892  24.999 -17.756  1.00  0.00     0.052 H 
ATOM   1770  HB2 ASP A 127       2.333  24.265 -18.280  1.00  0.00     0.052 H 
ATOM   1771  CG  ASP A 127       0.546  23.250 -19.011  1.00 70.04     0.175 C 
ATOM   1772  OD1 ASP A 127      -0.491  23.353 -19.701  1.00 76.47    -0.648 OA
ATOM   1773  OD2 ASP A 127       0.983  22.156 -18.597  1.00 75.20    -0.648 OA
ATOM   1774  N   TYR A 128       3.569  26.579 -19.645  1.00 41.96    -0.346 N 
ATOM   1775  HN  TYR A 128       3.955  25.695 -19.977  1.00  0.00     0.163 HD
ATOM   1776  CA  TYR A 128       4.462  27.701 -19.378  1.00 32.60     0.093 C 
ATOM   1777  HA  TYR A 128       4.253  28.079 -18.350  1.00  0.00     0.088 H 
ATOM   1778  C   TYR A 128       4.224  28.837 -20.365  1.00 35.82     0.241 C 
ATOM   1779  O   TYR A 128       4.300  30.014 -19.995  1.00 40.37    -0.271 OA
ATOM   1780  CB  TYR A 128       5.915  27.227 -19.431  1.00 31.87    -0.014 C 
ATOM   1781  HB1 TYR A 128       6.018  26.237 -18.929  1.00  0.00     0.043 H 
ATOM   1782  HB2 TYR A 128       6.192  26.944 -20.473  1.00  0.00     0.043 H 
ATOM   1783  CG  TYR A 128       6.918  28.207 -18.869  1.00 34.72    -0.056 A 
ATOM   1784  CD1 TYR A 128       6.646  28.922 -17.710  1.00 39.48    -0.074 A 
ATOM   1785  HD1 TYR A 128       5.680  28.776 -17.197  1.00  0.00     0.084 H 
ATOM   1786  CD2 TYR A 128       8.146  28.402 -19.484  1.00 34.28    -0.074 A 
ATOM   1787  HD2 TYR A 128       8.389  27.838 -20.400  1.00  0.00     0.084 H 
ATOM   1788  CE1 TYR A 128       7.563  29.813 -17.188  1.00 36.46    -0.051 A 
ATOM   1789  HE1 TYR A 128       7.328  30.377 -16.270  1.00  0.00     0.087 H 
ATOM   1790  CE2 TYR A 128       9.069  29.289 -18.969  1.00 38.07    -0.051 A 
ATOM   1791  HE2 TYR A 128      10.039  29.434 -19.473  1.00  0.00     0.087 H 
ATOM   1792  CZ  TYR A 128       8.773  29.993 -17.821  1.00 38.25     0.065 A 
ATOM   1793  OH  TYR A 128       9.690  30.880 -17.304  1.00 36.00    -0.361 OA
ATOM   1794  HH  TYR A 128       9.486  31.365 -16.513  1.00  0.00     0.217 HD
ATOM   1795  N   ALA A 129       3.920  28.501 -21.622  1.00 43.29    -0.346 N 
ATOM   1796  HN  ALA A 129       3.879  27.516 -21.885  1.00  0.00     0.163 HD
ATOM   1797  CA  ALA A 129       3.646  29.527 -22.622  1.00 35.55     0.086 C 
ATOM   1798  HA  ALA A 129       4.504  30.239 -22.634  1.00  0.00     0.086 H 
ATOM   1799  C   ALA A 129       2.383  30.308 -22.282  1.00 40.93     0.240 C 
ATOM   1800  O   ALA A 129       2.333  31.527 -22.476  1.00 47.27    -0.271 OA
ATOM   1801  CB  ALA A 129       3.531  28.894 -24.009  1.00 39.79    -0.049 C 
ATOM   1802  HB1 ALA A 129       4.455  28.322 -24.258  1.00  0.00     0.030 H 
ATOM   1803  HB2 ALA A 129       3.290  29.652 -24.791  1.00  0.00     0.030 H 
ATOM   1804  HB3 ALA A 129       2.617  28.262 -24.101  1.00  0.00     0.030 H 
ATOM   1805  N   VAL A 130       1.355  29.624 -21.771  1.00 40.56    -0.346 N 
ATOM   1806  HN  VAL A 130       1.414  28.609 -21.686  1.00  0.00     0.163 HD
ATOM   1807  CA  VAL A 130       0.146  30.319 -21.333  1.00 37.09     0.092 C 
ATOM   1808  HA  VAL A 130      -0.218  30.948 -22.179  1.00  0.00     0.088 H 
ATOM   1809  C   VAL A 130       0.459  31.238 -20.160  1.00 39.52     0.241 C 
ATOM   1810  O   VAL A 130      -0.030  32.372 -20.091  1.00 43.70    -0.271 OA
ATOM   1811  CB  VAL A 130      -0.959  29.305 -20.980  1.00 38.83    -0.033 C 
ATOM   1812  HB  VAL A 130      -0.550  28.586 -20.232  1.00  0.00     0.042 H 
ATOM   1813  CG1 VAL A 130      -2.161  30.010 -20.362  1.00 41.63    -0.071 C 
ATOM   1814 1HG1 VAL A 130      -1.853  30.583 -19.456  1.00  0.00     0.028 H 
ATOM   1815 2HG1 VAL A 130      -2.991  29.299 -20.141  1.00  0.00     0.028 H 
ATOM   1816 3HG1 VAL A 130      -2.689  30.656 -21.102  1.00  0.00     0.028 H 
ATOM   1817  CG2 VAL A 130      -1.379  28.524 -22.215  1.00 42.37    -0.071 C 
ATOM   1818 1HG2 VAL A 130      -0.500  28.008 -22.667  1.00  0.00     0.028 H 
ATOM   1819 2HG2 VAL A 130      -1.907  29.170 -22.955  1.00  0.00     0.028 H 
ATOM   1820 3HG2 VAL A 130      -2.209  27.813 -21.994  1.00  0.00     0.028 H 
ATOM   1821  N   TYR A 131       1.288  30.768 -19.224  1.00 38.48    -0.346 N 
ATOM   1822  HN  TYR A 131       1.672  29.827 -19.314  1.00  0.00     0.163 HD
ATOM   1823  CA  TYR A 131       1.649  31.590 -18.073  1.00 36.80     0.093 C 
ATOM   1824  HA  TYR A 131       0.710  31.919 -17.571  1.00  0.00     0.088 H 
ATOM   1825  C   TYR A 131       2.420  32.831 -18.504  1.00 42.61     0.241 C 
ATOM   1826  O   TYR A 131       2.056  33.957 -18.145  1.00 44.08    -0.271 OA
ATOM   1827  CB  TYR A 131       2.464  30.769 -17.074  1.00 37.64    -0.014 C 
ATOM   1828  HB1 TYR A 131       3.246  30.170 -17.597  1.00  0.00     0.043 H 
ATOM   1829  HB2 TYR A 131       1.852  29.940 -16.649  1.00  0.00     0.043 H 
ATOM   1830  CG  TYR A 131       3.074  31.606 -15.973  1.00 39.07    -0.056 A 
ATOM   1831  CD1 TYR A 131       2.284  32.145 -14.966  1.00 39.55    -0.074 A 
ATOM   1832  HD1 TYR A 131       1.197  31.955 -14.969  1.00  0.00     0.084 H 
ATOM   1833  CD2 TYR A 131       4.439  31.862 -15.943  1.00 33.97    -0.074 A 
ATOM   1834  HD2 TYR A 131       5.086  31.446 -16.733  1.00  0.00     0.084 H 
ATOM   1835  CE1 TYR A 131       2.835  32.915 -13.960  1.00 39.54    -0.051 A 
ATOM   1836  HE1 TYR A 131       2.193  33.336 -13.168  1.00  0.00     0.087 H 
ATOM   1837  CE2 TYR A 131       4.999  32.629 -14.940  1.00 31.77    -0.051 A 
ATOM   1838  HE2 TYR A 131       6.085  32.821 -14.929  1.00  0.00     0.087 H 
ATOM   1839  CZ  TYR A 131       4.192  33.153 -13.952  1.00 38.49     0.065 A 
ATOM   1840  OH  TYR A 131       4.745  33.919 -12.951  1.00 46.08    -0.361 OA
ATOM   1841  HH  TYR A 131       4.189  34.280 -12.270  1.00  0.00     0.217 HD
ATOM   1842  N   LEU A 132       3.493  32.643 -19.279  1.00 48.50    -0.346 N 
ATOM   1843  HN  LEU A 132       3.764  31.697 -19.547  1.00  0.00     0.163 HD
ATOM   1844  CA  LEU A 132       4.280  33.781 -19.745  1.00 41.02     0.089 C 
ATOM   1845  HA  LEU A 132       4.651  34.337 -18.853  1.00  0.00     0.087 H 
ATOM   1846  C   LEU A 132       3.436  34.734 -20.584  1.00 42.33     0.241 C 
ATOM   1847  O   LEU A 132       3.614  35.956 -20.514  1.00 49.56    -0.271 OA
ATOM   1848  CB  LEU A 132       5.490  33.295 -20.544  1.00 34.58    -0.035 C 
ATOM   1849  HB1 LEU A 132       5.147  32.629 -21.370  1.00  0.00     0.037 H 
ATOM   1850  HB2 LEU A 132       5.916  34.144 -21.127  1.00  0.00     0.037 H 
ATOM   1851  CG  LEU A 132       6.606  32.603 -19.761  1.00 30.35    -0.059 C 
ATOM   1852  HG  LEU A 132       6.177  31.704 -19.260  1.00  0.00     0.038 H 
ATOM   1853  CD1 LEU A 132       7.710  32.144 -20.702  1.00 29.41    -0.073 C 
ATOM   1854 1HD1 LEU A 132       8.524  31.639 -20.131  1.00  0.00     0.028 H 
ATOM   1855 2HD1 LEU A 132       8.099  32.983 -21.325  1.00  0.00     0.028 H 
ATOM   1856 3HD1 LEU A 132       7.315  31.498 -21.521  1.00  0.00     0.028 H 
ATOM   1857  CD2 LEU A 132       7.162  33.528 -18.690  1.00 28.35    -0.073 C 
ATOM   1858 1HD2 LEU A 132       7.976  33.023 -18.119  1.00  0.00     0.028 H 
ATOM   1859 2HD2 LEU A 132       6.360  33.910 -18.017  1.00  0.00     0.028 H 
ATOM   1860 3HD2 LEU A 132       7.499  34.501 -19.118  1.00  0.00     0.028 H 
ATOM   1861  N   CYS A 133       2.513  34.196 -21.385  1.00 43.32    -0.345 N 
ATOM   1862  HN  CYS A 133       2.422  33.182 -21.448  1.00  0.00     0.163 HD
ATOM   1863  CA  CYS A 133       1.634  35.057 -22.171  1.00 44.63     0.098 C 
ATOM   1864  HA  CYS A 133       2.266  35.790 -22.724  1.00  0.00     0.088 H 
ATOM   1865  C   CYS A 133       0.679  35.832 -21.272  1.00 49.18     0.241 C 
ATOM   1866  O   CYS A 133       0.414  37.016 -21.514  1.00 59.67    -0.271 OA
ATOM   1867  CB  CYS A 133       0.860  34.225 -23.194  1.00 39.60     0.013 C 
ATOM   1868  HB1 CYS A 133       1.542  33.504 -23.703  1.00  0.00     0.053 H 
ATOM   1869  HB2 CYS A 133       0.178  33.511 -22.676  1.00  0.00     0.053 H 
ATOM   1870  SG  CYS A 133      -0.053  35.192 -24.414  1.00 56.48    -0.095 SA
ATOM   1871  N   LYS A 134       0.157  35.184 -20.226  1.00 48.68    -0.346 N 
ATOM   1872  HN  LYS A 134       0.369  34.196 -20.087  1.00  0.00     0.163 HD
ATOM   1873  CA  LYS A 134      -0.713  35.876 -19.280  1.00 40.58     0.089 C 
ATOM   1874  HA  LYS A 134      -1.543  36.352 -19.852  1.00  0.00     0.087 H 
ATOM   1875  C   LYS A 134       0.037  36.968 -18.530  1.00 39.80     0.241 C 
ATOM   1876  O   LYS A 134      -0.544  38.008 -18.201  1.00 47.45    -0.271 OA
ATOM   1877  CB  LYS A 134      -1.321  34.876 -18.293  1.00 36.91    -0.038 C 
ATOM   1878  HB1 LYS A 134      -0.522  34.263 -17.815  1.00  0.00     0.036 H 
ATOM   1879  HB2 LYS A 134      -1.873  34.075 -18.837  1.00  0.00     0.036 H 
ATOM   1880  CG  LYS A 134      -2.211  35.515 -17.235  1.00 42.17    -0.061 C 
ATOM   1881  HG1 LYS A 134      -2.947  36.214 -17.697  1.00  0.00     0.033 H 
ATOM   1882  HG2 LYS A 134      -1.639  36.244 -16.614  1.00  0.00     0.033 H 
ATOM   1883  CD  LYS A 134      -2.908  34.480 -16.364  1.00 48.88    -0.043 C 
ATOM   1884  HD1 LYS A 134      -3.491  33.759 -16.982  1.00  0.00     0.035 H 
ATOM   1885  HD2 LYS A 134      -3.746  34.936 -15.787  1.00  0.00     0.035 H 
ATOM   1886  CE  LYS A 134      -1.936  33.757 -15.445  1.00 52.62     0.080 C 
ATOM   1887  HE1 LYS A 134      -1.290  34.475 -14.888  1.00  0.00     0.075 H 
ATOM   1888  HE2 LYS A 134      -1.145  33.226 -16.024  1.00  0.00     0.075 H 
ATOM   1889  NZ  LYS A 134      -2.650  32.831 -14.518  1.00 63.03    -0.079 N 
ATOM   1890  HZ1 LYS A 134      -1.998  32.346 -13.902  1.00  0.00     0.274 HD
ATOM   1891  HZ2 LYS A 134      -3.241  32.174 -15.028  1.00  0.00     0.274 HD
ATOM   1892  HZ3 LYS A 134      -3.374  33.317 -13.989  1.00  0.00     0.274 HD
ATOM   1893  N   ARG A 135       1.327  36.757 -18.266  1.00 43.18    -0.346 N 
ATOM   1894  HN  ARG A 135       1.778  35.906 -18.601  1.00  0.00     0.163 HD
ATOM   1895  CA  ARG A 135       2.101  37.730 -17.503  1.00 40.98     0.089 C 
ATOM   1896  HA  ARG A 135       1.547  37.955 -16.562  1.00  0.00     0.087 H 
ATOM   1897  C   ARG A 135       2.279  39.032 -18.274  1.00 47.76     0.241 C 
ATOM   1898  O   ARG A 135       2.210  40.119 -17.688  1.00 54.19    -0.271 OA
ATOM   1899  CB  ARG A 135       3.458  37.134 -17.128  1.00 37.36    -0.036 C 
ATOM   1900  HB1 ARG A 135       4.164  37.935 -16.807  1.00  0.00     0.036 H 
ATOM   1901  HB2 ARG A 135       3.991  36.768 -18.036  1.00  0.00     0.036 H 
ATOM   1902  CG  ARG A 135       3.375  36.039 -16.077  1.00 39.48    -0.048 C 
ATOM   1903  HG1 ARG A 135       2.611  35.271 -16.342  1.00  0.00     0.035 H 
ATOM   1904  HG2 ARG A 135       4.280  35.388 -16.088  1.00  0.00     0.035 H 
ATOM   1905  CD  ARG A 135       3.125  36.628 -14.700  1.00 48.98     0.009 C 
ATOM   1906  HD1 ARG A 135       2.383  37.459 -14.741  1.00  0.00     0.064 H 
ATOM   1907  HD2 ARG A 135       2.558  35.921 -14.051  1.00  0.00     0.064 H 
ATOM   1908  NE  ARG A 135       4.368  37.054 -14.065  1.00 61.51    -0.227 N 
ATOM   1909  HE  ARG A 135       5.241  36.657 -14.414  1.00  0.00     0.177 HD
ATOM   1910  CZ  ARG A 135       4.439  37.924 -13.063  1.00 82.14     0.665 C 
ATOM   1911  NH1 ARG A 135       5.618  38.245 -12.548  1.00 87.66    -0.235 N 
ATOM   1912 1HH1 ARG A 135       5.672  38.913 -11.779  1.00  0.00     0.174 HD
ATOM   1913 2HH1 ARG A 135       6.467  37.816 -12.916  1.00  0.00     0.174 HD
ATOM   1914  NH2 ARG A 135       3.335  38.482 -12.584  1.00 88.30    -0.235 N 
ATOM   1915 1HH2 ARG A 135       3.389  39.150 -11.815  1.00  0.00     0.174 HD
ATOM   1916 2HH2 ARG A 135       2.428  38.235 -12.980  1.00  0.00     0.174 HD
ATOM   1917  N   THR A 136       2.506  38.947 -19.587  1.00 51.41    -0.344 N 
ATOM   1918  HN  THR A 136       2.557  38.030 -20.030  1.00  0.00     0.163 HD
ATOM   1919  CA  THR A 136       2.682  40.147 -20.396  1.00 44.71     0.113 C 
ATOM   1920  HA  THR A 136       3.441  40.792 -19.895  1.00  0.00     0.091 H 
ATOM   1921  C   THR A 136       1.400  40.956 -20.541  1.00 47.64     0.243 C 
ATOM   1922  O   THR A 136       1.463  42.101 -20.999  1.00 57.13    -0.271 OA
ATOM   1923  CB  THR A 136       3.216  39.780 -21.783  1.00 47.31     0.060 C 
ATOM   1924  HB  THR A 136       3.388  40.713 -22.368  1.00  0.00     0.086 H 
ATOM   1925  CG2 THR A 136       4.524  39.017 -21.663  1.00 38.33    -0.050 C 
ATOM   1926 1HG2 THR A 136       5.271  39.651 -21.130  1.00  0.00     0.031 H 
ATOM   1927 2HG2 THR A 136       4.899  38.661 -22.651  1.00  0.00     0.031 H 
ATOM   1928 3HG2 THR A 136       4.391  38.022 -21.178  1.00  0.00     0.031 H 
ATOM   1929  OG1 THR A 136       2.256  38.965 -22.468  1.00 63.55    -0.393 OA
ATOM   1930  HG1 THR A 136       1.438  39.442 -22.543  1.00  0.00     0.210 HD
ATOM   1931  N   MET A 137       0.247  40.395 -20.168  1.00 48.12    -0.346 N 
ATOM   1932  HN  MET A 137       0.244  39.422 -19.862  1.00  0.00     0.163 HD
ATOM   1933  CA  MET A 137      -1.007  41.137 -20.187  1.00 43.85     0.090 C 
ATOM   1934  HA  MET A 137      -0.961  41.877 -21.020  1.00  0.00     0.087 H 
ATOM   1935  C   MET A 137      -1.267  41.894 -18.894  1.00 50.21     0.241 C 
ATOM   1936  O   MET A 137      -2.014  42.879 -18.908  1.00 56.36    -0.271 OA
ATOM   1937  CB  MET A 137      -2.184  40.193 -20.450  1.00 41.31    -0.030 C 
ATOM   1938  HB1 MET A 137      -2.400  39.582 -19.543  1.00  0.00     0.037 H 
ATOM   1939  HB2 MET A 137      -3.134  40.772 -20.523  1.00  0.00     0.037 H 
ATOM   1940  CG  MET A 137      -2.020  39.294 -21.663  1.00 46.22    -0.021 C 
ATOM   1941  HG1 MET A 137      -1.060  38.728 -21.625  1.00  0.00     0.049 H 
ATOM   1942  HG2 MET A 137      -1.834  39.887 -22.589  1.00  0.00     0.049 H 
ATOM   1943  SD  MET A 137      -3.432  38.187 -21.859  1.00 54.08    -0.173 SA
ATOM   1944  CE  MET A 137      -2.838  37.105 -23.154  1.00 51.65    -0.035 C 
ATOM   1945  HE1 MET A 137      -3.710  36.421 -23.275  1.00  0.00     0.041 H 
ATOM   1946  HE2 MET A 137      -1.862  36.606 -22.952  1.00  0.00     0.041 H 
ATOM   1947  HE3 MET A 137      -2.495  37.614 -24.085  1.00  0.00     0.041 H 
ATOM   1948  N   GLN A 138      -0.673  41.460 -17.785  1.00 59.77    -0.346 N 
ATOM   1949  HN  GLN A 138      -0.041  40.662 -17.841  1.00  0.00     0.163 HD
ATOM   1950  CA  GLN A 138      -0.901  42.093 -16.496  1.00 66.52     0.090 C 
ATOM   1951  HA  GLN A 138      -2.000  42.136 -16.313  1.00  0.00     0.087 H 
ATOM   1952  C   GLN A 138      -0.353  43.516 -16.483  1.00 74.17     0.241 C 
ATOM   1953  O   GLN A 138       0.480  43.901 -17.310  1.00 74.89    -0.271 OA
ATOM   1954  CB  GLN A 138      -0.255  41.277 -15.376  1.00 68.33    -0.030 C 
ATOM   1955  HB1 GLN A 138      -0.328  41.820 -14.405  1.00  0.00     0.037 H 
ATOM   1956  HB2 GLN A 138       0.853  41.255 -15.498  1.00  0.00     0.037 H 
ATOM   1957  CG  GLN A 138      -0.803  39.867 -15.239  1.00 75.51     0.011 C 
ATOM   1958  HG1 GLN A 138      -0.800  39.340 -16.221  1.00  0.00     0.047 H 
ATOM   1959  HG2 GLN A 138      -1.901  39.882 -15.045  1.00  0.00     0.047 H 
ATOM   1960  CD  GLN A 138      -0.075  39.056 -14.184  1.00 79.27     0.215 C 
ATOM   1961  NE2 GLN A 138      -0.452  37.789 -14.050  1.00 81.88    -0.370 N 
ATOM   1962 1HE2 GLN A 138      -1.190  37.372 -14.617  1.00  0.00     0.159 HD
ATOM   1963 2HE2 GLN A 138       0.038  37.244 -13.341  1.00  0.00     0.159 HD
ATOM   1964  OE1 GLN A 138       0.816  39.560 -13.499  1.00 73.21    -0.274 OA
ATOM   1965  N   ASN A 139      -0.838  44.300 -15.517  1.00 81.24    -0.346 N 
ATOM   1966  HN  ASN A 139      -1.525  43.908 -14.873  1.00  0.00     0.163 HD
ATOM   1967  CA  ASN A 139      -0.432  45.695 -15.337  1.00 81.91     0.097 C 
ATOM   1968  HA  ASN A 139      -1.044  46.125 -14.510  1.00  0.00     0.088 H 
ATOM   1969  C   ASN A 139      -0.711  46.511 -16.599  1.00 75.82     0.241 C 
ATOM   1970  O   ASN A 139       0.134  47.275 -17.072  1.00 70.63    -0.271 OA
ATOM   1971  CB  ASN A 139       1.041  45.793 -14.931  1.00 85.36     0.036 C 
ATOM   1972  HB1 ASN A 139       1.294  46.823 -14.587  1.00  0.00     0.051 H 
ATOM   1973  HB2 ASN A 139       1.707  45.733 -15.823  1.00  0.00     0.051 H 
ATOM   1974  CG  ASN A 139       1.429  44.761 -13.891  1.00 85.98     0.217 C 
ATOM   1975  ND2 ASN A 139       2.727  44.509 -13.763  1.00 83.84    -0.370 N 
ATOM   1976 1HD2 ASN A 139       3.436  44.976 -14.328  1.00  0.00     0.159 HD
ATOM   1977 2HD2 ASN A 139       2.988  43.814 -13.063  1.00  0.00     0.159 HD
ATOM   1978  OD1 ASN A 139       0.573  44.197 -13.209  1.00 89.44    -0.274 OA
ATOM   1979  N   LYS A 140      -1.918  46.339 -17.143  1.00 72.25    -0.346 N 
ATOM   1980  HN  LYS A 140      -2.579  45.715 -16.680  1.00  0.00     0.163 HD
ATOM   1981  CA  LYS A 140      -2.332  47.009 -18.377  1.00 67.42     0.089 C 
ATOM   1982  HA  LYS A 140      -3.320  46.588 -18.677  1.00  0.00     0.087 H 
ATOM   1983  C   LYS A 140      -1.345  46.731 -19.508  1.00 64.72     0.241 C 
ATOM   1984  O   LYS A 140      -0.963  47.625 -20.268  1.00 67.31    -0.271 OA
ATOM   1985  CB  LYS A 140      -2.514  48.511 -18.153  1.00 62.15    -0.038 C 
ATOM   1986  HB1 LYS A 140      -2.552  49.055 -19.125  1.00  0.00     0.036 H 
ATOM   1987  HB2 LYS A 140      -1.589  48.963 -17.726  1.00  0.00     0.036 H 
ATOM   1988  CG  LYS A 140      -3.724  48.846 -17.298  1.00 56.56    -0.061 C 
ATOM   1989  HG1 LYS A 140      -4.671  48.748 -17.879  1.00  0.00     0.033 H 
ATOM   1990  HG2 LYS A 140      -3.908  48.059 -16.530  1.00  0.00     0.033 H 
ATOM   1991  CD  LYS A 140      -3.606  50.218 -16.664  1.00 58.10    -0.043 C 
ATOM   1992  HD1 LYS A 140      -2.633  50.348 -16.135  1.00  0.00     0.035 H 
ATOM   1993  HD2 LYS A 140      -3.487  51.020 -17.429  1.00  0.00     0.035 H 
ATOM   1994  CE  LYS A 140      -4.788  50.482 -15.748  1.00 73.55     0.080 C 
ATOM   1995  HE1 LYS A 140      -4.694  51.467 -15.234  1.00  0.00     0.075 H 
ATOM   1996  HE2 LYS A 140      -5.719  50.679 -16.329  1.00  0.00     0.075 H 
ATOM   1997  NZ  LYS A 140      -4.980  49.373 -14.771  1.00 83.75    -0.079 N 
ATOM   1998  HZ1 LYS A 140      -5.774  49.550 -14.156  1.00  0.00     0.274 HD
ATOM   1999  HZ2 LYS A 140      -4.129  49.193 -14.239  1.00  0.00     0.274 HD
ATOM   2000  HZ3 LYS A 140      -5.066  48.472 -15.241  1.00  0.00     0.274 HD
ATOM   2001  N   ALA A 141      -0.924  45.468 -19.605  1.00 60.39    -0.346 N 
ATOM   2002  HN  ALA A 141      -1.279  44.797 -18.924  1.00  0.00     0.163 HD
ATOM   2003  CA  ALA A 141       0.010  44.977 -20.618  1.00 56.31     0.086 C 
ATOM   2004  HA  ALA A 141       0.183  43.894 -20.416  1.00  0.00     0.086 H 
ATOM   2005  C   ALA A 141       1.365  45.676 -20.559  1.00 62.80     0.240 C 
ATOM   2006  O   ALA A 141       2.112  45.668 -21.541  1.00 63.52    -0.271 OA
ATOM   2007  CB  ALA A 141      -0.583  45.092 -22.028  1.00 52.44    -0.049 C 
ATOM   2008  HB1 ALA A 141       0.129  44.718 -22.800  1.00  0.00     0.030 H 
ATOM   2009  HB2 ALA A 141      -0.914  46.134 -22.248  1.00  0.00     0.030 H 
ATOM   2010  HB3 ALA A 141      -1.570  44.579 -22.099  1.00  0.00     0.030 H 
ATOM   2011  N   ARG A 142       1.711  46.272 -19.419  1.00 67.92    -0.346 N 
ATOM   2012  HN  ARG A 142       1.063  46.242 -18.631  1.00  0.00     0.163 HD
ATOM   2013  CA  ARG A 142       2.981  46.965 -19.258  1.00 71.17     0.089 C 
ATOM   2014  HA  ARG A 142       3.418  47.115 -20.273  1.00  0.00     0.087 H 
ATOM   2015  C   ARG A 142       3.988  46.181 -18.429  1.00 73.72     0.241 C 
ATOM   2016  O   ARG A 142       5.108  46.660 -18.224  1.00 78.57    -0.271 OA
ATOM   2017  CB  ARG A 142       2.753  48.348 -18.637  1.00 71.54    -0.036 C 
ATOM   2018  HB1 ARG A 142       1.907  48.321 -17.912  1.00  0.00     0.036 H 
ATOM   2019  HB2 ARG A 142       3.584  48.611 -17.941  1.00  0.00     0.036 H 
ATOM   2020  CG  ARG A 142       2.545  49.445 -19.669  1.00 70.97    -0.048 C 
ATOM   2021  HG1 ARG A 142       3.505  49.959 -19.906  1.00  0.00     0.035 H 
ATOM   2022  HG2 ARG A 142       2.319  49.014 -20.672  1.00  0.00     0.035 H 
ATOM   2023  CD  ARG A 142       1.478  50.445 -19.251  1.00 68.97     0.009 C 
ATOM   2024  HD1 ARG A 142       0.477  49.958 -19.187  1.00  0.00     0.064 H 
ATOM   2025  HD2 ARG A 142       1.272  51.174 -20.069  1.00  0.00     0.064 H 
ATOM   2026  NE  ARG A 142       1.805  51.133 -18.007  1.00 65.48    -0.227 N 
ATOM   2027  HE  ARG A 142       2.431  50.665 -17.351  1.00  0.00     0.177 HD
ATOM   2028  CZ  ARG A 142       1.337  52.332 -17.676  1.00 74.39     0.665 C 
ATOM   2029  NH1 ARG A 142       1.683  52.887 -16.523  1.00 84.10    -0.235 N 
ATOM   2030 1HH1 ARG A 142       1.324  53.807 -16.269  1.00  0.00     0.174 HD
ATOM   2031 2HH1 ARG A 142       2.302  52.386 -15.886  1.00  0.00     0.174 HD
ATOM   2032  NH2 ARG A 142       0.532  52.984 -18.505  1.00 82.14    -0.235 N 
ATOM   2033 1HH2 ARG A 142       0.173  53.904 -18.251  1.00  0.00     0.174 HD
ATOM   2034 2HH2 ARG A 142       0.266  52.557 -19.392  1.00  0.00     0.174 HD
ATOM   2035  N   LEU A 143       3.621  44.992 -17.953  1.00 68.85    -0.346 N 
ATOM   2036  HN  LEU A 143       2.665  44.666 -18.095  1.00  0.00     0.163 HD
ATOM   2037  CA  LEU A 143       4.568  44.153 -17.233  1.00 64.84     0.089 C 
ATOM   2038  HA  LEU A 143       5.023  44.753 -16.410  1.00  0.00     0.087 H 
ATOM   2039  C   LEU A 143       5.675  43.694 -18.172  1.00 68.52     0.241 C 
ATOM   2040  O   LEU A 143       5.421  43.282 -19.307  1.00 72.18    -0.271 OA
ATOM   2041  CB  LEU A 143       3.852  42.944 -16.621  1.00 63.45    -0.035 C 
ATOM   2042  HB1 LEU A 143       2.913  43.297 -16.134  1.00  0.00     0.037 H 
ATOM   2043  HB2 LEU A 143       3.449  42.314 -17.448  1.00  0.00     0.037 H 
ATOM   2044  CG  LEU A 143       4.603  42.035 -15.635  1.00 58.77    -0.059 C 
ATOM   2045  HG  LEU A 143       5.274  42.676 -15.017  1.00  0.00     0.038 H 
ATOM   2046  CD1 LEU A 143       3.620  41.345 -14.701  1.00 62.72    -0.073 C 
ATOM   2047 1HD1 LEU A 143       4.165  40.686 -13.986  1.00  0.00     0.028 H 
ATOM   2048 2HD1 LEU A 143       2.833  40.790 -15.262  1.00  0.00     0.028 H 
ATOM   2049 3HD1 LEU A 143       2.963  42.076 -14.175  1.00  0.00     0.028 H 
ATOM   2050  CD2 LEU A 143       5.464  40.990 -16.339  1.00 55.21    -0.073 C 
ATOM   2051 1HD2 LEU A 143       6.009  40.331 -15.624  1.00  0.00     0.028 H 
ATOM   2052 2HD2 LEU A 143       6.169  41.470 -17.058  1.00  0.00     0.028 H 
ATOM   2053 3HD2 LEU A 143       4.858  40.389 -17.056  1.00  0.00     0.028 H 
ATOM   2054  N   GLU A 144       6.909  43.768 -17.688  1.00 70.24    -0.346 N 
ATOM   2055  HN  GLU A 144       7.043  44.158 -16.755  1.00  0.00     0.163 HD
ATOM   2056  CA  GLU A 144       8.081  43.319 -18.427  1.00 63.78     0.090 C 
ATOM   2057  HA  GLU A 144       7.771  43.051 -19.464  1.00  0.00     0.087 H 
ATOM   2058  C   GLU A 144       8.637  42.078 -17.746  1.00 57.08     0.241 C 
ATOM   2059  O   GLU A 144       8.995  42.121 -16.564  1.00 62.55    -0.271 OA
ATOM   2060  CB  GLU A 144       9.138  44.421 -18.498  1.00 68.25    -0.029 C 
ATOM   2061  HB1 GLU A 144       8.921  45.220 -17.751  1.00  0.00     0.037 H 
ATOM   2062  HB2 GLU A 144      10.114  44.053 -18.103  1.00  0.00     0.037 H 
ATOM   2063  CG  GLU A 144       9.316  45.020 -19.882  1.00 78.04     0.018 C 
ATOM   2064  HG1 GLU A 144      10.270  44.679 -20.347  1.00  0.00     0.049 H 
ATOM   2065  HG2 GLU A 144       8.595  44.576 -20.607  1.00  0.00     0.049 H 
ATOM   2066  CD  GLU A 144       9.222  46.532 -19.877  1.00 94.52     0.172 C 
ATOM   2067  OE1 GLU A 144       8.158  47.064 -20.258  1.00101.76    -0.648 OA
ATOM   2068  OE2 GLU A 144      10.208  47.189 -19.482  1.00 97.93    -0.648 OA
ATOM   2069  N   LEU A 145       8.697  40.977 -18.487  1.00 50.43    -0.346 N 
ATOM   2070  HN  LEU A 145       8.334  40.995 -19.440  1.00  0.00     0.163 HD
ATOM   2071  CA  LEU A 145       9.270  39.749 -17.965  1.00 44.78     0.089 C 
ATOM   2072  HA  LEU A 145       8.760  39.495 -17.006  1.00  0.00     0.087 H 
ATOM   2073  C   LEU A 145      10.761  39.926 -17.696  1.00 46.60     0.241 C 
ATOM   2074  O   LEU A 145      11.414  40.836 -18.215  1.00 49.94    -0.271 OA
ATOM   2075  CB  LEU A 145       9.065  38.599 -18.951  1.00 42.00    -0.035 C 
ATOM   2076  HB1 LEU A 145       9.694  38.779 -19.854  1.00  0.00     0.037 H 
ATOM   2077  HB2 LEU A 145       9.540  37.678 -18.539  1.00  0.00     0.037 H 
ATOM   2078  CG  LEU A 145       7.641  38.268 -19.394  1.00 37.92    -0.059 C 
ATOM   2079  HG  LEU A 145       7.095  39.222 -19.583  1.00  0.00     0.038 H 
ATOM   2080  CD1 LEU A 145       7.676  37.464 -20.683  1.00 39.93    -0.073 C 
ATOM   2081 1HD1 LEU A 145       8.211  38.030 -21.481  1.00  0.00     0.028 H 
ATOM   2082 2HD1 LEU A 145       6.655  37.155 -21.007  1.00  0.00     0.028 H 
ATOM   2083 3HD1 LEU A 145       8.115  36.451 -20.528  1.00  0.00     0.028 H 
ATOM   2084  CD2 LEU A 145       6.913  37.498 -18.307  1.00 42.48    -0.073 C 
ATOM   2085 1HD2 LEU A 145       6.887  38.088 -17.361  1.00  0.00     0.028 H 
ATOM   2086 2HD2 LEU A 145       7.352  36.485 -18.152  1.00  0.00     0.028 H 
ATOM   2087 3HD2 LEU A 145       5.892  37.189 -18.631  1.00  0.00     0.028 H 
ATOM   2088  N   ALA A 146      11.300  39.034 -16.870  1.00 39.58    -0.346 N 
ATOM   2089  HN  ALA A 146      10.698  38.403 -16.340  1.00  0.00     0.163 HD
ATOM   2090  CA  ALA A 146      12.743  38.954 -16.719  1.00 35.54     0.086 C 
ATOM   2091  HA  ALA A 146      13.128  39.959 -16.428  1.00  0.00     0.086 H 
ATOM   2092  C   ALA A 146      13.380  38.553 -18.047  1.00 48.87     0.240 C 
ATOM   2093  O   ALA A 146      12.728  37.995 -18.935  1.00 64.06    -0.271 OA
ATOM   2094  CB  ALA A 146      13.113  37.953 -15.626  1.00 34.01    -0.049 C 
ATOM   2095  HB1 ALA A 146      14.220  37.892 -15.510  1.00  0.00     0.030 H 
ATOM   2096  HB2 ALA A 146      12.660  36.951 -15.811  1.00  0.00     0.030 H 
ATOM   2097  HB3 ALA A 146      12.608  38.189 -14.660  1.00  0.00     0.030 H 
ATOM   2098  N   ASP A 147      14.675  38.852 -18.181  1.00 48.51    -0.346 N 
ATOM   2099  HN  ASP A 147      15.180  39.282 -17.406  1.00  0.00     0.163 HD
ATOM   2100  CA  ASP A 147      15.370  38.565 -19.432  1.00 49.92     0.098 C 
ATOM   2101  HA  ASP A 147      14.871  39.140 -20.247  1.00  0.00     0.088 H 
ATOM   2102  C   ASP A 147      15.297  37.084 -19.783  1.00 43.08     0.241 C 
ATOM   2103  O   ASP A 147      15.084  36.726 -20.946  1.00 50.37    -0.271 OA
ATOM   2104  CB  ASP A 147      16.825  39.025 -19.347  1.00 68.48     0.043 C 
ATOM   2105  HB1 ASP A 147      17.425  38.613 -20.192  1.00  0.00     0.052 H 
ATOM   2106  HB2 ASP A 147      17.351  38.533 -18.496  1.00  0.00     0.052 H 
ATOM   2107  CG  ASP A 147      16.957  40.531 -19.270  1.00 80.50     0.175 C 
ATOM   2108  OD1 ASP A 147      15.999  41.233 -19.659  1.00 84.73    -0.648 OA
ATOM   2109  OD2 ASP A 147      18.021  41.013 -18.829  1.00 86.74    -0.648 OA
ATOM   2110  N   TYR A 148      15.460  36.207 -18.790  1.00 38.51    -0.346 N 
ATOM   2111  HN  TYR A 148      15.645  36.534 -17.842  1.00  0.00     0.163 HD
ATOM   2112  CA  TYR A 148      15.372  34.778 -19.068  1.00 40.11     0.093 C 
ATOM   2113  HA  TYR A 148      15.984  34.564 -19.975  1.00  0.00     0.088 H 
ATOM   2114  C   TYR A 148      13.937  34.354 -19.356  1.00 48.33     0.241 C 
ATOM   2115  O   TYR A 148      13.715  33.405 -20.117  1.00 56.80    -0.271 OA
ATOM   2116  CB  TYR A 148      15.954  33.972 -17.903  1.00 41.33    -0.014 C 
ATOM   2117  HB1 TYR A 148      16.924  34.415 -17.577  1.00  0.00     0.043 H 
ATOM   2118  HB2 TYR A 148      16.305  32.976 -18.262  1.00  0.00     0.043 H 
ATOM   2119  CG  TYR A 148      15.031  33.802 -16.713  1.00 43.33    -0.056 A 
ATOM   2120  CD1 TYR A 148      14.950  34.775 -15.726  1.00 39.76    -0.074 A 
ATOM   2121  HD1 TYR A 148      15.563  35.688 -15.813  1.00  0.00     0.084 H 
ATOM   2122  CD2 TYR A 148      14.256  32.656 -16.568  1.00 42.99    -0.074 A 
ATOM   2123  HD2 TYR A 148      14.313  31.864 -17.333  1.00  0.00     0.084 H 
ATOM   2124  CE1 TYR A 148      14.113  34.619 -14.636  1.00 35.41    -0.051 A 
ATOM   2125  HE1 TYR A 148      14.057  35.404 -13.863  1.00  0.00     0.087 H 
ATOM   2126  CE2 TYR A 148      13.416  32.492 -15.482  1.00 37.73    -0.051 A 
ATOM   2127  HE2 TYR A 148      12.804  31.580 -15.386  1.00  0.00     0.087 H 
ATOM   2128  CZ  TYR A 148      13.349  33.476 -14.520  1.00 34.80     0.065 A 
ATOM   2129  OH  TYR A 148      12.516  33.317 -13.437  1.00 37.23    -0.361 OA
ATOM   2130  HH  TYR A 148      12.470  33.995 -12.774  1.00  0.00     0.217 HD
ATOM   2131  N   GLU A 149      12.956  35.038 -18.763  1.00 47.38    -0.346 N 
ATOM   2132  HN  GLU A 149      13.183  35.766 -18.085  1.00  0.00     0.163 HD
ATOM   2133  CA  GLU A 149      11.561  34.750 -19.080  1.00 36.83     0.090 C 
ATOM   2134  HA  GLU A 149      11.409  33.647 -19.023  1.00  0.00     0.087 H 
ATOM   2135  C   GLU A 149      11.214  35.210 -20.490  1.00 38.12     0.241 C 
ATOM   2136  O   GLU A 149      10.507  34.508 -21.223  1.00 47.82    -0.271 OA
ATOM   2137  CB  GLU A 149      10.637  35.417 -18.060  1.00 34.69    -0.029 C 
ATOM   2138  HB1 GLU A 149       9.593  35.453 -18.450  1.00  0.00     0.037 H 
ATOM   2139  HB2 GLU A 149      10.856  36.508 -17.995  1.00  0.00     0.037 H 
ATOM   2140  CG  GLU A 149      10.661  34.792 -16.675  1.00 34.66     0.018 C 
ATOM   2141  HG1 GLU A 149      11.693  34.788 -16.254  1.00  0.00     0.049 H 
ATOM   2142  HG2 GLU A 149      10.486  33.692 -16.728  1.00  0.00     0.049 H 
ATOM   2143  CD  GLU A 149       9.685  35.456 -15.723  1.00 50.93     0.172 C 
ATOM   2144  OE1 GLU A 149       9.564  36.700 -15.764  1.00 57.71    -0.648 OA
ATOM   2145  OE2 GLU A 149       9.033  34.734 -14.939  1.00 58.72    -0.648 OA
ATOM   2146  N   ALA A 150      11.700  36.390 -20.885  1.00 30.73    -0.346 N 
ATOM   2147  HN  ALA A 150      12.267  36.943 -20.242  1.00  0.00     0.163 HD
ATOM   2148  CA  ALA A 150      11.428  36.895 -22.226  1.00 31.42     0.086 C 
ATOM   2149  HA  ALA A 150      10.326  36.865 -22.393  1.00  0.00     0.086 H 
ATOM   2150  C   ALA A 150      12.095  36.030 -23.287  1.00 39.16     0.240 C 
ATOM   2151  O   ALA A 150      11.533  35.821 -24.368  1.00 46.53    -0.271 OA
ATOM   2152  CB  ALA A 150      11.891  38.347 -22.346  1.00 39.78    -0.049 C 
ATOM   2153  HB1 ALA A 150      11.403  38.980 -21.569  1.00  0.00     0.030 H 
ATOM   2154  HB2 ALA A 150      11.726  38.750 -23.372  1.00  0.00     0.030 H 
ATOM   2155  HB3 ALA A 150      13.002  38.431 -22.310  1.00  0.00     0.030 H 
ATOM   2156  N   GLU A 151      13.294  35.519 -22.997  1.00 38.64    -0.346 N 
ATOM   2157  HN  GLU A 151      13.753  35.766 -22.121  1.00  0.00     0.163 HD
ATOM   2158  CA  GLU A 151      13.949  34.609 -23.928  1.00 36.54     0.090 C 
ATOM   2159  HA  GLU A 151      13.902  35.062 -24.946  1.00  0.00     0.087 H 
ATOM   2160  C   GLU A 151      13.245  33.259 -23.978  1.00 41.62     0.241 C 
ATOM   2161  O   GLU A 151      13.244  32.602 -25.025  1.00 47.20    -0.271 OA
ATOM   2162  CB  GLU A 151      15.420  34.444 -23.549  1.00 35.62    -0.029 C 
ATOM   2163  HB1 GLU A 151      15.849  33.525 -24.012  1.00  0.00     0.037 H 
ATOM   2164  HB2 GLU A 151      15.525  34.173 -22.473  1.00  0.00     0.037 H 
ATOM   2165  CG  GLU A 151      16.264  35.663 -23.885  1.00 53.77     0.018 C 
ATOM   2166  HG1 GLU A 151      16.599  35.634 -24.948  1.00  0.00     0.049 H 
ATOM   2167  HG2 GLU A 151      15.637  36.585 -23.916  1.00  0.00     0.049 H 
ATOM   2168  CD  GLU A 151      17.443  35.843 -22.952  1.00 74.10     0.172 C 
ATOM   2169  OE1 GLU A 151      17.720  34.924 -22.153  1.00 81.05    -0.648 OA
ATOM   2170  OE2 GLU A 151      18.089  36.910 -23.015  1.00 77.25    -0.648 OA
ATOM   2171  N   SER A 152      12.637  32.831 -22.868  1.00 43.34    -0.344 N 
ATOM   2172  HN  SER A 152      12.734  33.356 -21.999  1.00  0.00     0.163 HD
ATOM   2173  CA  SER A 152      11.835  31.613 -22.898  1.00 39.27     0.109 C 
ATOM   2174  HA  SER A 152      12.446  30.802 -23.360  1.00  0.00     0.090 H 
ATOM   2175  C   SER A 152      10.581  31.806 -23.740  1.00 42.07     0.243 C 
ATOM   2176  O   SER A 152      10.184  30.905 -24.490  1.00 52.97    -0.271 OA
ATOM   2177  CB  SER A 152      11.465  31.186 -21.477  1.00 41.95     0.044 C 
ATOM   2178  HB1 SER A 152      10.925  31.996 -20.934  1.00  0.00     0.077 H 
ATOM   2179  HB2 SER A 152      10.660  30.414 -21.478  1.00  0.00     0.077 H 
ATOM   2180  OG  SER A 152      12.604  30.748 -20.757  1.00 52.67    -0.398 OA
ATOM   2181  HG  SER A 152      12.374  30.483 -19.874  1.00  0.00     0.209 HD
ATOM   2182  N   LEU A 153       9.948  32.977 -23.633  1.00 41.77    -0.346 N 
ATOM   2183  HN  LEU A 153      10.309  33.691 -23.000  1.00  0.00     0.163 HD
ATOM   2184  CA  LEU A 153       8.744  33.245 -24.413  1.00 41.98     0.089 C 
ATOM   2185  HA  LEU A 153       8.012  32.427 -24.219  1.00  0.00     0.087 H 
ATOM   2186  C   LEU A 153       9.048  33.271 -25.905  1.00 44.24     0.241 C 
ATOM   2187  O   LEU A 153       8.236  32.816 -26.719  1.00 50.22    -0.271 OA
ATOM   2188  CB  LEU A 153       8.116  34.567 -23.971  1.00 35.68    -0.035 C 
ATOM   2189  HB1 LEU A 153       8.876  35.381 -24.025  1.00  0.00     0.037 H 
ATOM   2190  HB2 LEU A 153       7.923  34.543 -22.873  1.00  0.00     0.037 H 
ATOM   2191  CG  LEU A 153       6.847  34.996 -24.709  1.00 32.99    -0.059 C 
ATOM   2192  HG  LEU A 153       7.061  34.984 -25.803  1.00  0.00     0.038 H 
ATOM   2193  CD1 LEU A 153       5.715  34.018 -24.438  1.00 33.52    -0.073 C 
ATOM   2194 1HD1 LEU A 153       4.790  34.331 -24.976  1.00  0.00     0.028 H 
ATOM   2195 2HD1 LEU A 153       5.534  33.886 -23.346  1.00  0.00     0.028 H 
ATOM   2196 3HD1 LEU A 153       6.004  32.970 -24.687  1.00  0.00     0.028 H 
ATOM   2197  CD2 LEU A 153       6.446  36.411 -24.320  1.00 33.14    -0.073 C 
ATOM   2198 1HD2 LEU A 153       5.521  36.724 -24.858  1.00  0.00     0.028 H 
ATOM   2199 2HD2 LEU A 153       7.280  37.134 -24.479  1.00  0.00     0.028 H 
ATOM   2200 3HD2 LEU A 153       6.337  36.520 -23.216  1.00  0.00     0.028 H 
ATOM   2201  N   ALA A 154      10.215  33.799 -26.284  1.00 40.66    -0.346 N 
ATOM   2202  HN  ALA A 154      10.854  34.174 -25.583  1.00  0.00     0.163 HD
ATOM   2203  CA  ALA A 154      10.580  33.842 -27.696  1.00 37.12     0.086 C 
ATOM   2204  HA  ALA A 154       9.753  34.339 -28.254  1.00  0.00     0.086 H 
ATOM   2205  C   ALA A 154      10.763  32.440 -28.265  1.00 43.50     0.240 C 
ATOM   2206  O   ALA A 154      10.393  32.180 -29.416  1.00 52.68    -0.271 OA
ATOM   2207  CB  ALA A 154      11.849  34.671 -27.887  1.00 41.14    -0.049 C 
ATOM   2208  HB1 ALA A 154      12.128  34.704 -28.966  1.00  0.00     0.030 H 
ATOM   2209  HB2 ALA A 154      12.687  34.302 -27.251  1.00  0.00     0.030 H 
ATOM   2210  HB3 ALA A 154      11.749  35.692 -27.451  1.00  0.00     0.030 H 
ATOM   2211  N   ARG A 155      11.329  31.521 -27.477  1.00 42.38    -0.346 N 
ATOM   2212  HN  ARG A 155      11.670  31.783 -26.552  1.00  0.00     0.163 HD
ATOM   2213  CA  ARG A 155      11.460  30.143 -27.938  1.00 36.04     0.089 C 
ATOM   2214  HA  ARG A 155      11.906  30.156 -28.960  1.00  0.00     0.087 H 
ATOM   2215  C   ARG A 155      10.102  29.459 -28.018  1.00 44.12     0.241 C 
ATOM   2216  O   ARG A 155       9.836  28.702 -28.960  1.00 51.85    -0.271 OA
ATOM   2217  CB  ARG A 155      12.393  29.357 -27.016  1.00 36.54    -0.036 C 
ATOM   2218  HB1 ARG A 155      12.450  28.292 -27.341  1.00  0.00     0.036 H 
ATOM   2219  HB2 ARG A 155      11.925  29.228 -26.012  1.00  0.00     0.036 H 
ATOM   2220  CG  ARG A 155      13.787  29.939 -26.875  1.00 38.38    -0.048 C 
ATOM   2221  HG1 ARG A 155      13.767  30.942 -26.388  1.00  0.00     0.035 H 
ATOM   2222  HG2 ARG A 155      14.210  30.239 -27.862  1.00  0.00     0.035 H 
ATOM   2223  CD  ARG A 155      14.707  28.974 -26.139  1.00 42.54     0.009 C 
ATOM   2224  HD1 ARG A 155      14.124  28.230 -25.547  1.00  0.00     0.064 H 
ATOM   2225  HD2 ARG A 155      15.213  28.277 -26.847  1.00  0.00     0.064 H 
ATOM   2226  NE  ARG A 155      15.676  29.675 -25.302  1.00 51.38    -0.227 N 
ATOM   2227  HE  ARG A 155      16.520  30.036 -25.747  1.00  0.00     0.177 HD
ATOM   2228  CZ  ARG A 155      15.526  29.872 -23.996  1.00 57.88     0.665 C 
ATOM   2229  NH1 ARG A 155      16.454  30.524 -23.308  1.00 66.26    -0.235 N 
ATOM   2230 1HH1 ARG A 155      16.339  30.675 -22.306  1.00  0.00     0.174 HD
ATOM   2231 2HH1 ARG A 155      17.283  30.877 -23.786  1.00  0.00     0.174 HD
ATOM   2232  NH2 ARG A 155      14.448  29.413 -23.374  1.00 54.20    -0.235 N 
ATOM   2233 1HH2 ARG A 155      14.333  29.564 -22.372  1.00  0.00     0.174 HD
ATOM   2234 2HH2 ARG A 155      13.734  28.912 -23.903  1.00  0.00     0.174 HD
ATOM   2235  N   LEU A 156       9.231  29.709 -27.037  1.00 42.87    -0.346 N 
ATOM   2236  HN  LEU A 156       9.494  30.334 -26.275  1.00  0.00     0.163 HD
ATOM   2237  CA  LEU A 156       7.907  29.097 -27.045  1.00 40.83     0.089 C 
ATOM   2238  HA  LEU A 156       8.032  27.998 -27.186  1.00  0.00     0.087 H 
ATOM   2239  C   LEU A 156       7.056  29.631 -28.190  1.00 45.25     0.241 C 
ATOM   2240  O   LEU A 156       6.288  28.880 -28.803  1.00 56.90    -0.271 OA
ATOM   2241  CB  LEU A 156       7.214  29.331 -25.703  1.00 39.23    -0.035 C 
ATOM   2242  HB1 LEU A 156       6.146  29.019 -25.770  1.00  0.00     0.037 H 
ATOM   2243  HB2 LEU A 156       7.093  30.425 -25.526  1.00  0.00     0.037 H 
ATOM   2244  CG  LEU A 156       7.871  28.677 -24.484  1.00 34.00    -0.059 C 
ATOM   2245  HG  LEU A 156       8.963  28.899 -24.516  1.00  0.00     0.038 H 
ATOM   2246  CD1 LEU A 156       7.308  29.251 -23.192  1.00 44.80    -0.073 C 
ATOM   2247 1HD1 LEU A 156       7.786  28.775 -22.304  1.00  0.00     0.028 H 
ATOM   2248 2HD1 LEU A 156       6.197  29.169 -23.155  1.00  0.00     0.028 H 
ATOM   2249 3HD1 LEU A 156       7.397  30.362 -23.162  1.00  0.00     0.028 H 
ATOM   2250  CD2 LEU A 156       7.693  27.169 -24.523  1.00 35.25    -0.073 C 
ATOM   2251 1HD2 LEU A 156       8.171  26.693 -23.635  1.00  0.00     0.028 H 
ATOM   2252 2HD2 LEU A 156       8.068  26.733 -25.478  1.00  0.00     0.028 H 
ATOM   2253 3HD2 LEU A 156       6.620  26.882 -24.618  1.00  0.00     0.028 H 
ATOM   2254  N   GLN A 157       7.174  30.927 -28.492  1.00 43.51    -0.346 N 
ATOM   2255  HN  GLN A 157       7.769  31.529 -27.923  1.00  0.00     0.163 HD
ATOM   2256  CA  GLN A 157       6.456  31.486 -29.632  1.00 39.22     0.090 C 
ATOM   2257  HA  GLN A 157       5.373  31.251 -29.512  1.00  0.00     0.087 H 
ATOM   2258  C   GLN A 157       6.933  30.878 -30.944  1.00 51.32     0.241 C 
ATOM   2259  O   GLN A 157       6.142  30.719 -31.880  1.00 62.65    -0.271 OA
ATOM   2260  CB  GLN A 157       6.616  33.006 -29.662  1.00 38.69    -0.030 C 
ATOM   2261  HB1 GLN A 157       6.407  33.400 -30.684  1.00  0.00     0.037 H 
ATOM   2262  HB2 GLN A 157       7.691  33.287 -29.566  1.00  0.00     0.037 H 
ATOM   2263  CG  GLN A 157       5.780  33.740 -28.628  1.00 37.79     0.011 C 
ATOM   2264  HG1 GLN A 157       4.707  33.445 -28.697  1.00  0.00     0.047 H 
ATOM   2265  HG2 GLN A 157       6.001  33.372 -27.599  1.00  0.00     0.047 H 
ATOM   2266  CD  GLN A 157       5.938  35.244 -28.714  1.00 40.43     0.215 C 
ATOM   2267  NE2 GLN A 157       4.926  35.971 -28.256  1.00 47.42    -0.370 N 
ATOM   2268 1HE2 GLN A 157       5.032  36.984 -28.314  1.00  0.00     0.159 HD
ATOM   2269 2HE2 GLN A 157       4.083  35.554 -27.862  1.00  0.00     0.159 HD
ATOM   2270  OE1 GLN A 157       6.956  35.748 -29.190  1.00 39.25    -0.274 OA
ATOM   2271  N   ARG A 158       8.218  30.531 -31.030  1.00 42.76    -0.346 N 
ATOM   2272  HN  ARG A 158       8.849  30.730 -30.254  1.00  0.00     0.163 HD
ATOM   2273  CA  ARG A 158       8.727  29.869 -32.225  1.00 42.65     0.089 C 
ATOM   2274  HA  ARG A 158       8.312  30.391 -33.119  1.00  0.00     0.087 H 
ATOM   2275  C   ARG A 158       8.287  28.410 -32.274  1.00 50.66     0.241 C 
ATOM   2276  O   ARG A 158       7.982  27.883 -33.350  1.00 59.42    -0.271 OA
ATOM   2277  CB  ARG A 158      10.252  29.983 -32.266  1.00 42.23    -0.036 C 
ATOM   2278  HB1 ARG A 158      10.559  31.052 -32.192  1.00  0.00     0.036 H 
ATOM   2279  HB2 ARG A 158      10.692  29.587 -31.321  1.00  0.00     0.036 H 
ATOM   2280  CG  ARG A 158      10.916  29.330 -33.466  1.00 50.53    -0.048 C 
ATOM   2281  HG1 ARG A 158      10.726  28.232 -33.499  1.00  0.00     0.035 H 
ATOM   2282  HG2 ARG A 158      10.416  29.613 -34.422  1.00  0.00     0.035 H 
ATOM   2283  CD  ARG A 158      12.403  29.648 -33.489  1.00 65.24     0.009 C 
ATOM   2284  HD1 ARG A 158      12.764  29.952 -32.479  1.00  0.00     0.064 H 
ATOM   2285  HD2 ARG A 158      12.603  30.595 -34.043  1.00  0.00     0.064 H 
ATOM   2286  NE  ARG A 158      13.201  28.548 -34.023  1.00 86.31    -0.227 N 
ATOM   2287  HE  ARG A 158      13.460  27.795 -33.385  1.00  0.00     0.177 HD
ATOM   2288  CZ  ARG A 158      13.613  28.461 -35.284  1.00 88.27     0.665 C 
ATOM   2289  NH1 ARG A 158      14.337  27.420 -35.675  1.00 87.16    -0.235 N 
ATOM   2290 1HH1 ARG A 158      14.653  27.353 -36.642  1.00  0.00     0.174 HD
ATOM   2291 2HH1 ARG A 158      14.575  26.688 -35.006  1.00  0.00     0.174 HD
ATOM   2292  NH2 ARG A 158      13.304  29.413 -36.154  1.00 85.16    -0.235 N 
ATOM   2293 1HH2 ARG A 158      13.620  29.346 -37.121  1.00  0.00     0.174 HD
ATOM   2294 2HH2 ARG A 158      12.747  30.213 -35.853  1.00  0.00     0.174 HD
ATOM   2295  N   ALA A 159       8.233  27.748 -31.116  1.00 48.02    -0.346 N 
ATOM   2296  HN  ALA A 159       8.456  28.232 -30.246  1.00  0.00     0.163 HD
ATOM   2297  CA  ALA A 159       7.857  26.338 -31.084  1.00 44.26     0.086 C 
ATOM   2298  HA  ALA A 159       8.426  25.807 -31.883  1.00  0.00     0.086 H 
ATOM   2299  C   ALA A 159       6.369  26.155 -31.357  1.00 54.38     0.240 C 
ATOM   2300  O   ALA A 159       5.977  25.334 -32.195  1.00 58.55    -0.271 OA
ATOM   2301  CB  ALA A 159       8.239  25.724 -29.737  1.00 49.00    -0.049 C 
ATOM   2302  HB1 ALA A 159       7.952  24.647 -29.713  1.00  0.00     0.030 H 
ATOM   2303  HB2 ALA A 159       7.805  26.292 -28.881  1.00  0.00     0.030 H 
ATOM   2304  HB3 ALA A 159       9.318  25.874 -29.501  1.00  0.00     0.030 H 
ATOM   2305  N   PHE A 160       5.522  26.905 -30.654  1.00 51.14    -0.346 N 
ATOM   2306  HN  PHE A 160       5.902  27.565 -29.976  1.00  0.00     0.163 HD
ATOM   2307  CA  PHE A 160       4.071  26.822 -30.813  1.00 51.80     0.093 C 
ATOM   2308  HA  PHE A 160       3.829  25.826 -31.253  1.00  0.00     0.088 H 
ATOM   2309  C   PHE A 160       3.541  27.895 -31.756  1.00 57.90     0.241 C 
ATOM   2310  O   PHE A 160       2.486  28.487 -31.507  1.00 58.17    -0.271 OA
ATOM   2311  CB  PHE A 160       3.381  26.918 -29.456  1.00 49.57    -0.014 C 
ATOM   2312  HB1 PHE A 160       2.276  26.827 -29.571  1.00  0.00     0.043 H 
ATOM   2313  HB2 PHE A 160       3.443  27.957 -29.057  1.00  0.00     0.043 H 
ATOM   2314  CG  PHE A 160       3.890  25.932 -28.443  1.00 53.53    -0.056 A 
ATOM   2315  CD1 PHE A 160       3.590  24.585 -28.554  1.00 60.31    -0.077 A 
ATOM   2316  HD1 PHE A 160       2.972  24.232 -29.397  1.00  0.00     0.084 H 
ATOM   2317  CD2 PHE A 160       4.660  26.355 -27.372  1.00 54.58    -0.077 A 
ATOM   2318  HD2 PHE A 160       4.903  27.426 -27.266  1.00  0.00     0.084 H 
ATOM   2319  CE1 PHE A 160       4.056  23.677 -27.620  1.00 62.79    -0.082 A 
ATOM   2320  HE1 PHE A 160       3.813  22.606 -27.723  1.00  0.00     0.083 H 
ATOM   2321  CE2 PHE A 160       5.128  25.453 -26.435  1.00 58.49    -0.082 A 
ATOM   2322  HE2 PHE A 160       5.743  25.804 -25.589  1.00  0.00     0.083 H 
ATOM   2323  CZ  PHE A 160       4.825  24.112 -26.559  1.00 62.19    -0.083 A 
ATOM   2324  HZ  PHE A 160       5.196  23.390 -25.812  1.00  0.00     0.083 H 
ATOM   2325  N   ALA A 161       4.254  28.154 -32.855  1.00 61.17    -0.346 N 
ATOM   2326  HN  ALA A 161       5.072  27.585 -33.071  1.00  0.00     0.163 HD
ATOM   2327  CA  ALA A 161       3.875  29.242 -33.750  1.00 50.40     0.086 C 
ATOM   2328  HA  ALA A 161       3.754  30.166 -33.139  1.00  0.00     0.086 H 
ATOM   2329  C   ALA A 161       2.555  28.969 -34.460  1.00 53.61     0.240 C 
ATOM   2330  O   ALA A 161       1.831  29.914 -34.795  1.00 59.26    -0.271 OA
ATOM   2331  CB  ALA A 161       4.985  29.491 -34.771  1.00 52.19    -0.049 C 
ATOM   2332  HB1 ALA A 161       5.951  29.691 -34.251  1.00  0.00     0.030 H 
ATOM   2333  HB2 ALA A 161       4.719  30.307 -35.483  1.00  0.00     0.030 H 
ATOM   2334  HB3 ALA A 161       5.072  28.655 -35.503  1.00  0.00     0.030 H 
ATOM   2335  N   ARG A 162       2.220  27.699 -34.696  1.00 66.24    -0.346 N 
ATOM   2336  HN  ARG A 162       2.839  26.946 -34.397  1.00  0.00     0.163 HD
ATOM   2337  CA  ARG A 162       0.970  27.384 -35.381  1.00 80.93     0.089 C 
ATOM   2338  HA  ARG A 162       0.855  28.089 -36.237  1.00  0.00     0.087 H 
ATOM   2339  C   ARG A 162      -0.235  27.551 -34.463  1.00 82.26     0.241 C 
ATOM   2340  O   ARG A 162      -1.292  28.019 -34.903  1.00 92.44    -0.271 OA
ATOM   2341  CB  ARG A 162       1.012  25.959 -35.938  1.00 93.56    -0.036 C 
ATOM   2342  HB1 ARG A 162       1.458  25.263 -35.190  1.00  0.00     0.036 H 
ATOM   2343  HB2 ARG A 162      -0.018  25.537 -36.003  1.00  0.00     0.036 H 
ATOM   2344  CG  ARG A 162       1.725  25.826 -37.277  1.00100.59    -0.048 C 
ATOM   2345  HG1 ARG A 162       1.332  26.554 -38.024  1.00  0.00     0.035 H 
ATOM   2346  HG2 ARG A 162       2.777  26.192 -37.219  1.00  0.00     0.035 H 
ATOM   2347  CD  ARG A 162       1.658  24.399 -37.799  1.00108.10     0.009 C 
ATOM   2348  HD1 ARG A 162       2.106  23.683 -37.071  1.00  0.00     0.064 H 
ATOM   2349  HD2 ARG A 162       0.610  24.020 -37.800  1.00  0.00     0.064 H 
ATOM   2350  NE  ARG A 162       2.269  24.261 -39.118  1.00116.62    -0.227 N 
ATOM   2351  HE  ARG A 162       3.285  24.182 -39.167  1.00  0.00     0.177 HD
ATOM   2352  CZ  ARG A 162       1.588  24.231 -40.259  1.00123.74     0.665 C 
ATOM   2353  NH1 ARG A 162       2.230  24.101 -41.412  1.00126.07    -0.235 N 
ATOM   2354 1HH1 ARG A 162       3.247  24.029 -41.420  1.00  0.00     0.174 HD
ATOM   2355 2HH1 ARG A 162       1.707  24.078 -42.288  1.00  0.00     0.174 HD
ATOM   2356  NH2 ARG A 162       0.265  24.324 -40.249  1.00126.58    -0.235 N 
ATOM   2357 1HH2 ARG A 162      -0.229  24.424 -39.362  1.00  0.00     0.174 HD
ATOM   2358 2HH2 ARG A 162      -0.258  24.301 -41.125  1.00  0.00     0.174 HD
ATOM   2359  N   LYS A 163      -0.099  27.176 -33.190  1.00 77.63    -0.346 N 
ATOM   2360  HN  LYS A 163       0.818  26.866 -32.867  1.00  0.00     0.163 HD
ATOM   2361  CA  LYS A 163      -1.205  27.190 -32.241  1.00 73.63     0.089 C 
ATOM   2362  HA  LYS A 163      -2.152  27.302 -32.819  1.00  0.00     0.087 H 
ATOM   2363  C   LYS A 163      -1.114  28.352 -31.256  1.00 67.73     0.241 C 
ATOM   2364  O   LYS A 163      -1.658  28.271 -30.148  1.00 72.90    -0.271 OA
ATOM   2365  CB  LYS A 163      -1.267  25.860 -31.488  1.00 71.73    -0.038 C 
ATOM   2366  HB1 LYS A 163      -1.527  25.027 -32.183  1.00  0.00     0.036 H 
ATOM   2367  HB2 LYS A 163      -2.157  25.830 -30.818  1.00  0.00     0.036 H 
ATOM   2368  CG  LYS A 163       0.003  25.533 -30.709  1.00 64.35    -0.061 C 
ATOM   2369  HG1 LYS A 163       0.158  26.245 -29.865  1.00  0.00     0.033 H 
ATOM   2370  HG2 LYS A 163       0.917  25.767 -31.303  1.00  0.00     0.033 H 
ATOM   2371  CD  LYS A 163       0.009  24.089 -30.226  1.00 71.84    -0.043 C 
ATOM   2372  HD1 LYS A 163      -0.815  23.501 -30.693  1.00  0.00     0.035 H 
ATOM   2373  HD2 LYS A 163       0.880  23.526 -30.637  1.00  0.00     0.035 H 
ATOM   2374  CE  LYS A 163      -0.040  24.003 -28.708  1.00 79.01     0.080 C 
ATOM   2375  HE1 LYS A 163       0.756  24.625 -28.237  1.00  0.00     0.075 H 
ATOM   2376  HE2 LYS A 163      -0.934  24.528 -28.297  1.00  0.00     0.075 H 
ATOM   2377  NZ  LYS A 163       0.025  22.588 -28.243  1.00 83.62    -0.079 N 
ATOM   2378  HZ1 LYS A 163      -0.008  22.530 -27.225  1.00  0.00     0.274 HD
ATOM   2379  HZ2 LYS A 163       0.843  22.108 -28.619  1.00  0.00     0.274 HD
ATOM   2380  HZ3 LYS A 163      -0.703  22.019 -28.674  1.00  0.00     0.274 HD
ATOM   2381  N   TRP A 164      -0.444  29.442 -31.640  1.00 55.78    -0.346 N 
ATOM   2382  HN  TRP A 164      -0.075  29.509 -32.588  1.00  0.00     0.163 HD
ATOM   2383  CA  TRP A 164      -0.243  30.536 -30.695  1.00 53.92     0.093 C 
ATOM   2384  HA  TRP A 164       0.082  30.095 -29.724  1.00  0.00     0.088 H 
ATOM   2385  C   TRP A 164      -1.524  31.321 -30.448  1.00 64.06     0.241 C 
ATOM   2386  O   TRP A 164      -1.703  31.875 -29.358  1.00 74.27    -0.271 OA
ATOM   2387  CB  TRP A 164       0.859  31.478 -31.176  1.00 50.09    -0.012 C 
ATOM   2388  HB1 TRP A 164       0.589  31.965 -32.142  1.00  0.00     0.044 H 
ATOM   2389  HB2 TRP A 164       1.760  30.915 -31.515  1.00  0.00     0.044 H 
ATOM   2390  CG  TRP A 164       1.204  32.488 -30.129  1.00 49.02    -0.028 A 
ATOM   2391  CD1 TRP A 164       0.862  33.809 -30.116  1.00 46.86    -0.015 A 
ATOM   2392  HD1 TRP A 164       0.286  34.321 -30.905  1.00  0.00     0.112 H 
ATOM   2393  CD2 TRP A 164       1.920  32.246 -28.913  1.00 44.81    -0.002 A 
ATOM   2394  CE2 TRP A 164       1.992  33.469 -28.220  1.00 42.74     0.042 A 
ATOM   2395  CE3 TRP A 164       2.516  31.114 -28.349  1.00 47.36    -0.070 A 
ATOM   2396  HE3 TRP A 164       2.477  30.141 -28.867  1.00  0.00     0.084 H 
ATOM   2397  NE1 TRP A 164       1.340  34.408 -28.975  1.00 47.92    -0.365 N 
ATOM   2398  HE1 TRP A 164       1.228  35.392 -28.730  1.00  0.00     0.165 HD
ATOM   2399  CZ2 TRP A 164       2.636  33.593 -26.991  1.00 44.91    -0.056 A 
ATOM   2400  HZ2 TRP A 164       2.681  34.560 -26.463  1.00  0.00     0.086 H 
ATOM   2401  CZ3 TRP A 164       3.155  31.239 -27.129  1.00 45.65    -0.082 A 
ATOM   2402  HZ3 TRP A 164       3.629  30.354 -26.672  1.00  0.00     0.083 H 
ATOM   2403  CH2 TRP A 164       3.210  32.469 -26.464  1.00 43.90    -0.081 A 
ATOM   2404  HH2 TRP A 164       3.728  32.534 -25.492  1.00  0.00     0.083 H 
ATOM   2405  N   GLU A 165      -2.420  31.384 -31.437  1.00 61.50    -0.346 N 
ATOM   2406  HN  GLU A 165      -2.224  30.936 -32.332  1.00  0.00     0.163 HD
ATOM   2407  CA  GLU A 165      -3.679  32.094 -31.237  1.00 54.88     0.090 C 
ATOM   2408  HA  GLU A 165      -3.445  33.151 -30.969  1.00  0.00     0.087 H 
ATOM   2409  C   GLU A 165      -4.488  31.482 -30.101  1.00 57.35     0.241 C 
ATOM   2410  O   GLU A 165      -5.208  32.197 -29.396  1.00 58.84    -0.271 OA
ATOM   2411  CB  GLU A 165      -4.496  32.097 -32.528  1.00 60.75    -0.029 C 
ATOM   2412  HB1 GLU A 165      -3.862  32.401 -33.393  1.00  0.00     0.037 H 
ATOM   2413  HB2 GLU A 165      -4.746  31.055 -32.837  1.00  0.00     0.037 H 
ATOM   2414  CG  GLU A 165      -5.753  32.952 -32.457  1.00 70.16     0.018 C 
ATOM   2415  HG1 GLU A 165      -5.496  34.036 -32.402  1.00  0.00     0.049 H 
ATOM   2416  HG2 GLU A 165      -6.260  32.836 -31.471  1.00  0.00     0.049 H 
ATOM   2417  CD  GLU A 165      -6.713  32.679 -33.595  1.00 91.59     0.172 C 
ATOM   2418  OE1 GLU A 165      -6.578  31.623 -34.249  1.00 98.84    -0.648 OA
ATOM   2419  OE2 GLU A 165      -7.605  33.520 -33.834  1.00101.23    -0.648 OA
ATOM   2420  N   PHE A 166      -4.371  30.169 -29.897  1.00 65.38    -0.346 N 
ATOM   2421  HN  PHE A 166      -3.740  29.630 -30.489  1.00  0.00     0.163 HD
ATOM   2422  CA  PHE A 166      -5.119  29.484 -28.853  1.00 70.57     0.093 C 
ATOM   2423  HA  PHE A 166      -6.082  30.027 -28.710  1.00  0.00     0.088 H 
ATOM   2424  C   PHE A 166      -4.392  29.461 -27.516  1.00 67.35     0.241 C 
ATOM   2425  O   PHE A 166      -5.035  29.246 -26.482  1.00 70.57    -0.271 OA
ATOM   2426  CB  PHE A 166      -5.446  28.058 -29.306  1.00 81.80    -0.014 C 
ATOM   2427  HB1 PHE A 166      -4.538  27.412 -29.265  1.00  0.00     0.043 H 
ATOM   2428  HB2 PHE A 166      -6.077  27.537 -28.549  1.00  0.00     0.043 H 
ATOM   2429  CG  PHE A 166      -6.084  27.997 -30.665  1.00100.63    -0.056 A 
ATOM   2430  CD1 PHE A 166      -7.400  28.396 -30.844  1.00105.28    -0.077 A 
ATOM   2431  HD1 PHE A 166      -7.983  28.752 -29.978  1.00  0.00     0.084 H 
ATOM   2432  CD2 PHE A 166      -5.365  27.563 -31.766  1.00106.39    -0.077 A 
ATOM   2433  HD2 PHE A 166      -4.314  27.250 -31.643  1.00  0.00     0.084 H 
ATOM   2434  CE1 PHE A 166      -7.990  28.354 -32.092  1.00107.57    -0.082 A 
ATOM   2435  HE1 PHE A 166      -9.039  28.672 -32.218  1.00  0.00     0.083 H 
ATOM   2436  CE2 PHE A 166      -5.949  27.517 -33.018  1.00110.76    -0.082 A 
ATOM   2437  HE2 PHE A 166      -5.367  27.164 -33.886  1.00  0.00     0.083 H 
ATOM   2438  CZ  PHE A 166      -7.265  27.914 -33.181  1.00111.50    -0.083 A 
ATOM   2439  HZ  PHE A 166      -7.733  27.879 -34.179  1.00  0.00     0.083 H 
ATOM   2440  N   ILE A 167      -3.073  29.669 -27.510  1.00 60.91    -0.346 N 
ATOM   2441  HN  ILE A 167      -2.552  29.645 -28.386  1.00  0.00     0.163 HD
ATOM   2442  CA  ILE A 167      -2.373  29.930 -26.256  1.00 50.40     0.092 C 
ATOM   2443  HA  ILE A 167      -2.729  29.193 -25.499  1.00  0.00     0.088 H 
ATOM   2444  C   ILE A 167      -2.710  31.328 -25.753  1.00 52.92     0.241 C 
ATOM   2445  O   ILE A 167      -2.907  31.543 -24.550  1.00 57.17    -0.271 OA
ATOM   2446  CB  ILE A 167      -0.855  29.738 -26.438  1.00 43.66    -0.030 C 
ATOM   2447  HB  ILE A 167      -0.533  30.333 -27.324  1.00  0.00     0.043 H 
ATOM   2448  CG1 ILE A 167      -0.525  28.267 -26.706  1.00 45.83    -0.063 C 
ATOM   2449 1HG1 ILE A 167      -0.967  27.615 -25.917  1.00  0.00     0.033 H 
ATOM   2450 2HG1 ILE A 167      -1.087  27.894 -27.594  1.00  0.00     0.033 H 
ATOM   2451  CG2 ILE A 167      -0.091  30.248 -25.221  1.00 40.87    -0.071 C 
ATOM   2452 1HG2 ILE A 167       1.007  30.109 -25.353  1.00  0.00     0.028 H 
ATOM   2453 2HG2 ILE A 167      -0.455  29.776 -24.279  1.00  0.00     0.028 H 
ATOM   2454 3HG2 ILE A 167      -0.347  31.308 -24.989  1.00  0.00     0.028 H 
ATOM   2455  CD1 ILE A 167       0.957  27.991 -26.858  1.00 44.74    -0.076 C 
ATOM   2456 1HD1 ILE A 167       1.197  26.920 -27.053  1.00  0.00     0.027 H 
ATOM   2457 2HD1 ILE A 167       1.519  28.364 -25.970  1.00  0.00     0.027 H 
ATOM   2458 3HD1 ILE A 167       1.399  28.643 -27.647  1.00  0.00     0.027 H 
ATOM   2459  N   PHE A 168      -2.797  32.296 -26.669  1.00 53.48    -0.346 N 
ATOM   2460  HN  PHE A 168      -2.591  32.084 -27.645  1.00  0.00     0.163 HD
ATOM   2461  CA  PHE A 168      -3.182  33.652 -26.294  1.00 54.96     0.093 C 
ATOM   2462  HA  PHE A 168      -2.494  34.002 -25.489  1.00  0.00     0.088 H 
ATOM   2463  C   PHE A 168      -4.608  33.692 -25.758  1.00 64.14     0.241 C 
ATOM   2464  O   PHE A 168      -4.877  34.336 -24.737  1.00 71.17    -0.271 OA
ATOM   2465  CB  PHE A 168      -3.027  34.583 -27.499  1.00 55.37    -0.014 C 
ATOM   2466  HB1 PHE A 168      -1.987  34.535 -27.899  1.00  0.00     0.043 H 
ATOM   2467  HB2 PHE A 168      -3.585  34.182 -28.377  1.00  0.00     0.043 H 
ATOM   2468  CG  PHE A 168      -3.423  36.008 -27.228  1.00 58.05    -0.056 A 
ATOM   2469  CD1 PHE A 168      -2.499  36.916 -26.738  1.00 55.70    -0.077 A 
ATOM   2470  HD1 PHE A 168      -1.464  36.589 -26.541  1.00  0.00     0.084 H 
ATOM   2471  CD2 PHE A 168      -4.716  36.443 -27.476  1.00 61.21    -0.077 A 
ATOM   2472  HD2 PHE A 168      -5.462  35.734 -27.874  1.00  0.00     0.084 H 
ATOM   2473  CE1 PHE A 168      -2.859  38.228 -26.493  1.00 60.41    -0.082 A 
ATOM   2474  HE1 PHE A 168      -2.114  38.941 -26.101  1.00  0.00     0.083 H 
ATOM   2475  CE2 PHE A 168      -5.083  37.752 -27.232  1.00 63.85    -0.082 A 
ATOM   2476  HE2 PHE A 168      -6.117  38.082 -27.430  1.00  0.00     0.083 H 
ATOM   2477  CZ  PHE A 168      -4.154  38.646 -26.740  1.00 63.02    -0.083 A 
ATOM   2478  HZ  PHE A 168      -4.444  39.692 -26.544  1.00  0.00     0.083 H 
ATOM   2479  N   MET A 169      -5.538  33.013 -26.437  1.00 62.71    -0.346 N 
ATOM   2480  HN  MET A 169      -5.282  32.524 -27.295  1.00  0.00     0.163 HD
ATOM   2481  CA  MET A 169      -6.918  32.966 -25.960  1.00 61.57     0.090 C 
ATOM   2482  HA  MET A 169      -7.289  34.012 -25.855  1.00  0.00     0.087 H 
ATOM   2483  C   MET A 169      -7.007  32.286 -24.600  1.00 60.35     0.241 C 
ATOM   2484  O   MET A 169      -7.804  32.690 -23.745  1.00 68.40    -0.271 OA
ATOM   2485  CB  MET A 169      -7.802  32.240 -26.975  1.00 67.07    -0.030 C 
ATOM   2486  HB1 MET A 169      -7.383  31.232 -27.202  1.00  0.00     0.037 H 
ATOM   2487  HB2 MET A 169      -8.769  31.945 -26.505  1.00  0.00     0.037 H 
ATOM   2488  CG  MET A 169      -8.053  33.010 -28.261  1.00 77.54    -0.021 C 
ATOM   2489  HG1 MET A 169      -7.098  33.377 -28.705  1.00  0.00     0.049 H 
ATOM   2490  HG2 MET A 169      -8.541  33.991 -28.056  1.00  0.00     0.049 H 
ATOM   2491  SD  MET A 169      -9.002  32.044 -29.456  1.00 85.84    -0.173 SA
ATOM   2492  CE  MET A 169      -9.134  33.211 -30.809  1.00 89.13    -0.035 C 
ATOM   2493  HE1 MET A 169      -9.720  32.615 -31.547  1.00  0.00     0.041 H 
ATOM   2494  HE2 MET A 169      -8.168  33.622 -31.184  1.00  0.00     0.041 H 
ATOM   2495  HE3 MET A 169      -9.566  34.205 -30.545  1.00  0.00     0.041 H 
ATOM   2496  N   GLN A 170      -6.196  31.251 -24.384  1.00 55.55    -0.346 N 
ATOM   2497  HN  GLN A 170      -5.564  30.943 -25.123  1.00  0.00     0.163 HD
ATOM   2498  CA  GLN A 170      -6.202  30.554 -23.103  1.00 54.80     0.090 C 
ATOM   2499  HA  GLN A 170      -7.252  30.262 -22.866  1.00  0.00     0.087 H 
ATOM   2500  C   GLN A 170      -5.692  31.459 -21.988  1.00 59.43     0.241 C 
ATOM   2501  O   GLN A 170      -6.281  31.517 -20.902  1.00 63.73    -0.271 OA
ATOM   2502  CB  GLN A 170      -5.360  29.283 -23.208  1.00 58.50    -0.030 C 
ATOM   2503  HB1 GLN A 170      -5.469  28.830 -24.221  1.00  0.00     0.037 H 
ATOM   2504  HB2 GLN A 170      -4.275  29.538 -23.227  1.00  0.00     0.037 H 
ATOM   2505  CG  GLN A 170      -5.638  28.248 -22.136  1.00 68.71     0.011 C 
ATOM   2506  HG1 GLN A 170      -6.730  28.168 -21.926  1.00  0.00     0.047 H 
ATOM   2507  HG2 GLN A 170      -5.291  28.599 -21.136  1.00  0.00     0.047 H 
ATOM   2508  CD  GLN A 170      -5.044  26.896 -22.479  1.00 83.32     0.215 C 
ATOM   2509  NE2 GLN A 170      -4.747  26.103 -21.456  1.00 93.11    -0.370 N 
ATOM   2510 1HE2 GLN A 170      -4.906  26.374 -20.486  1.00  0.00     0.159 HD
ATOM   2511 2HE2 GLN A 170      -4.347  25.193 -21.687  1.00  0.00     0.159 HD
ATOM   2512  OE1 GLN A 170      -4.852  26.569 -23.650  1.00 82.68    -0.274 OA
ATOM   2513  N   ALA A 171      -4.596  32.181 -22.242  1.00 58.48    -0.346 N 
ATOM   2514  HN  ALA A 171      -4.123  32.083 -23.140  1.00  0.00     0.163 HD
ATOM   2515  CA  ALA A 171      -4.070  33.108 -21.245  1.00 48.91     0.086 C 
ATOM   2516  HA  ALA A 171      -3.986  32.566 -20.274  1.00  0.00     0.086 H 
ATOM   2517  C   ALA A 171      -5.002  34.295 -21.049  1.00 53.11     0.240 C 
ATOM   2518  O   ALA A 171      -5.166  34.784 -19.925  1.00 62.97    -0.271 OA
ATOM   2519  CB  ALA A 171      -2.676  33.583 -21.650  1.00 45.81    -0.049 C 
ATOM   2520  HB1 ALA A 171      -2.274  34.291 -20.888  1.00  0.00     0.030 H 
ATOM   2521  HB2 ALA A 171      -2.667  34.024 -22.674  1.00  0.00     0.030 H 
ATOM   2522  HB3 ALA A 171      -1.982  32.730 -21.833  1.00  0.00     0.030 H 
ATOM   2523  N   GLU A 172      -5.619  34.776 -22.132  1.00 56.20    -0.346 N 
ATOM   2524  HN  GLU A 172      -5.419  34.377 -23.049  1.00  0.00     0.163 HD
ATOM   2525  CA  GLU A 172      -6.578  35.869 -22.010  1.00 57.15     0.090 C 
ATOM   2526  HA  GLU A 172      -6.082  36.713 -21.475  1.00  0.00     0.087 H 
ATOM   2527  C   GLU A 172      -7.799  35.444 -21.206  1.00 61.23     0.241 C 
ATOM   2528  O   GLU A 172      -8.425  36.276 -20.540  1.00 71.61    -0.271 OA
ATOM   2529  CB  GLU A 172      -6.998  36.359 -23.397  1.00 64.57    -0.029 C 
ATOM   2530  HB1 GLU A 172      -6.137  36.312 -24.104  1.00  0.00     0.037 H 
ATOM   2531  HB2 GLU A 172      -7.681  35.622 -23.880  1.00  0.00     0.037 H 
ATOM   2532  CG  GLU A 172      -7.619  37.746 -23.407  1.00 77.71     0.018 C 
ATOM   2533  HG1 GLU A 172      -6.904  38.508 -23.017  1.00  0.00     0.049 H 
ATOM   2534  HG2 GLU A 172      -8.416  37.834 -22.632  1.00  0.00     0.049 H 
ATOM   2535  CD  GLU A 172      -8.143  38.140 -24.774  1.00 92.78     0.172 C 
ATOM   2536  OE1 GLU A 172      -8.848  37.321 -25.402  1.00 97.78    -0.648 OA
ATOM   2537  OE2 GLU A 172      -7.844  39.267 -25.224  1.00 96.18    -0.648 OA
ATOM   2538  N   ALA A 173      -8.150  34.156 -21.255  1.00 60.27    -0.346 N 
ATOM   2539  HN  ALA A 173      -7.633  33.512 -21.854  1.00  0.00     0.163 HD
ATOM   2540  CA  ALA A 173      -9.267  33.665 -20.457  1.00 63.82     0.086 C 
ATOM   2541  HA  ALA A 173     -10.108  34.391 -20.550  1.00  0.00     0.086 H 
ATOM   2542  C   ALA A 173      -8.888  33.561 -18.985  1.00 70.48     0.240 C 
ATOM   2543  O   ALA A 173      -9.722  33.804 -18.105  1.00 80.45    -0.271 OA
ATOM   2544  CB  ALA A 173      -9.741  32.313 -20.990  1.00 60.99    -0.049 C 
ATOM   2545  HB1 ALA A 173     -10.595  31.937 -20.380  1.00  0.00     0.030 H 
ATOM   2546  HB2 ALA A 173      -8.910  31.572 -21.044  1.00  0.00     0.030 H 
ATOM   2547  HB3 ALA A 173      -9.992  32.358 -22.075  1.00  0.00     0.030 H 
ATOM   2548  N   GLN A 174      -7.634  33.202 -18.697  1.00 67.80    -0.346 N 
ATOM   2549  HN  GLN A 174      -6.991  32.958 -19.450  1.00  0.00     0.163 HD
ATOM   2550  CA  GLN A 174      -7.179  33.157 -17.311  1.00 63.62     0.090 C 
ATOM   2551  HA  GLN A 174      -7.924  32.578 -16.717  1.00  0.00     0.087 H 
ATOM   2552  C   GLN A 174      -7.078  34.557 -16.718  1.00 60.42     0.241 C 
ATOM   2553  O   GLN A 174      -7.350  34.754 -15.528  1.00 55.70    -0.271 OA
ATOM   2554  CB  GLN A 174      -5.831  32.443 -17.217  1.00 58.64    -0.030 C 
ATOM   2555  HB1 GLN A 174      -5.093  32.921 -17.902  1.00  0.00     0.037 H 
ATOM   2556  HB2 GLN A 174      -5.349  32.656 -16.234  1.00  0.00     0.037 H 
ATOM   2557  CG  GLN A 174      -5.883  30.945 -17.463  1.00 64.66     0.011 C 
ATOM   2558  HG1 GLN A 174      -6.194  30.720 -18.510  1.00  0.00     0.047 H 
ATOM   2559  HG2 GLN A 174      -6.737  30.477 -16.919  1.00  0.00     0.047 H 
ATOM   2560  CD  GLN A 174      -4.574  30.259 -17.121  1.00 67.63     0.215 C 
ATOM   2561  NE2 GLN A 174      -4.406  29.031 -17.597  1.00 65.73    -0.370 N 
ATOM   2562 1HE2 GLN A 174      -3.526  28.570 -17.367  1.00  0.00     0.159 HD
ATOM   2563 2HE2 GLN A 174      -5.111  28.560 -18.164  1.00  0.00     0.159 HD
ATOM   2564  OE1 GLN A 174      -3.723  30.828 -16.437  1.00 68.17    -0.274 OA
ATOM   2565  N   ALA A 175      -6.686  35.541 -17.534  1.00 60.17    -0.346 N 
ATOM   2566  HN  ALA A 175      -6.497  35.337 -18.515  1.00  0.00     0.163 HD
ATOM   2567  CA  ALA A 175      -6.526  36.903 -17.036  1.00 56.98     0.086 C 
ATOM   2568  HA  ALA A 175      -5.888  36.866 -16.123  1.00  0.00     0.086 H 
ATOM   2569  C   ALA A 175      -7.861  37.528 -16.656  1.00 71.72     0.240 C 
ATOM   2570  O   ALA A 175      -7.913  38.377 -15.759  1.00 81.81    -0.271 OA
ATOM   2571  CB  ALA A 175      -5.815  37.765 -18.079  1.00 46.74    -0.049 C 
ATOM   2572  HB1 ALA A 175      -5.693  38.806 -17.698  1.00  0.00     0.030 H 
ATOM   2573  HB2 ALA A 175      -6.335  37.740 -19.065  1.00  0.00     0.030 H 
ATOM   2574  HB3 ALA A 175      -4.843  37.320 -18.395  1.00  0.00     0.030 H 
ATOM   2575  N   LYS A 176      -8.945  37.128 -17.326  1.00 72.76    -0.346 N 
ATOM   2576  HN  LYS A 176      -8.850  36.464 -18.095  1.00  0.00     0.163 HD
ATOM   2577  CA  LYS A 176     -10.263  37.636 -16.964  1.00 74.85     0.089 C 
ATOM   2578  HA  LYS A 176     -10.202  38.748 -16.902  1.00  0.00     0.087 H 
ATOM   2579  C   LYS A 176     -10.711  37.108 -15.608  1.00 75.37     0.241 C 
ATOM   2580  O   LYS A 176     -11.440  37.798 -14.886  1.00 86.90    -0.271 OA
ATOM   2581  CB  LYS A 176     -11.278  37.274 -18.048  1.00 83.32    -0.038 C 
ATOM   2582  HB1 LYS A 176     -11.308  36.171 -18.209  1.00  0.00     0.036 H 
ATOM   2583  HB2 LYS A 176     -12.320  37.436 -17.685  1.00  0.00     0.036 H 
ATOM   2584  CG  LYS A 176     -11.045  38.004 -19.361  1.00 93.32    -0.061 C 
ATOM   2585  HG1 LYS A 176     -11.402  39.059 -19.307  1.00  0.00     0.033 H 
ATOM   2586  HG2 LYS A 176      -9.960  38.195 -19.531  1.00  0.00     0.033 H 
ATOM   2587  CD  LYS A 176     -11.667  37.270 -20.535  1.00 96.88    -0.043 C 
ATOM   2588  HD1 LYS A 176     -11.365  36.197 -20.557  1.00  0.00     0.035 H 
ATOM   2589  HD2 LYS A 176     -12.765  37.133 -20.400  1.00  0.00     0.035 H 
ATOM   2590  CE  LYS A 176     -11.344  37.973 -21.845  1.00 92.04     0.080 C 
ATOM   2591  HE1 LYS A 176     -10.268  38.260 -21.895  1.00  0.00     0.075 H 
ATOM   2592  HE2 LYS A 176     -11.800  38.990 -21.881  1.00  0.00     0.075 H 
ATOM   2593  NZ  LYS A 176     -11.742  37.160 -23.027  1.00 91.33    -0.079 N 
ATOM   2594  HZ1 LYS A 176     -11.525  37.631 -23.905  1.00  0.00     0.274 HD
ATOM   2595  HZ2 LYS A 176     -12.726  36.897 -22.981  1.00  0.00     0.274 HD
ATOM   2596  HZ3 LYS A 176     -11.325  36.230 -22.994  1.00  0.00     0.274 HD
ATOM   2597  N   VAL A 177     -10.284  35.897 -15.243  1.00 66.87    -0.346 N 
ATOM   2598  HN  VAL A 177      -9.737  35.335 -15.896  1.00  0.00     0.163 HD
ATOM   2599  CA  VAL A 177     -10.593  35.370 -13.918  1.00 66.63     0.092 C 
ATOM   2600  HA  VAL A 177     -11.674  35.555 -13.715  1.00  0.00     0.088 H 
ATOM   2601  C   VAL A 177      -9.779  36.097 -12.853  1.00 76.19     0.241 C 
ATOM   2602  O   VAL A 177     -10.286  36.408 -11.769  1.00 72.80    -0.271 OA
ATOM   2603  CB  VAL A 177     -10.352  33.849 -13.879  1.00 60.41    -0.033 C 
ATOM   2604  HB  VAL A 177      -9.267  33.662 -14.053  1.00  0.00     0.042 H 
ATOM   2605  CG1 VAL A 177     -10.722  33.282 -12.515  1.00 59.63    -0.071 C 
ATOM   2606 1HG1 VAL A 177     -10.145  33.790 -11.707  1.00  0.00     0.028 H 
ATOM   2607 2HG1 VAL A 177     -10.595  32.175 -12.479  1.00  0.00     0.028 H 
ATOM   2608 3HG1 VAL A 177     -11.821  33.331 -12.331  1.00  0.00     0.028 H 
ATOM   2609  CG2 VAL A 177     -11.140  33.155 -14.982  1.00 54.48    -0.071 C 
ATOM   2610 1HG2 VAL A 177     -10.869  33.570 -15.981  1.00  0.00     0.028 H 
ATOM   2611 2HG2 VAL A 177     -12.239  33.204 -14.798  1.00  0.00     0.028 H 
ATOM   2612 3HG2 VAL A 177     -11.013  32.048 -14.946  1.00  0.00     0.028 H 
ATOM   2613  N   ASP A 178      -8.506  36.384 -13.146  1.00 87.91    -0.345 N 
ATOM   2614  HN  ASP A 178      -8.116  36.091 -14.042  1.00  0.00     0.163 HD
ATOM   2615  CA  ASP A 178      -7.670  37.112 -12.196  1.00 90.01     0.098 C 
ATOM   2616  HA  ASP A 178      -7.738  36.600 -11.208  1.00  0.00     0.088 H 
ATOM   2617  C   ASP A 178      -8.138  38.552 -12.020  1.00 91.01     0.241 C 
ATOM   2618  O   ASP A 178      -7.953  39.134 -10.945  1.00 92.38    -0.271 OA
ATOM   2619  CB  ASP A 178      -6.208  37.085 -12.650  1.00 97.49     0.043 C 
ATOM   2620  HB1 ASP A 178      -5.567  37.690 -11.967  1.00  0.00     0.052 H 
ATOM   2621  HB2 ASP A 178      -6.071  37.668 -13.591  1.00  0.00     0.052 H 
ATOM   2622  CG  ASP A 178      -5.663  35.674 -12.800  1.00103.94     0.175 C 
ATOM   2623  OD1 ASP A 178      -6.463  34.715 -12.751  1.00107.60    -0.648 OA
ATOM   2624  OD2 ASP A 178      -4.432  35.525 -12.965  1.00101.82    -0.648 OA
ATOM   2625  N   LYS A 179      -8.740  39.141 -13.058  1.00 86.08    -0.346 N 
ATOM   2626  HN  LYS A 179      -8.865  38.625 -13.929  1.00  0.00     0.163 HD
ATOM   2627  CA  LYS A 179      -9.221  40.516 -12.958  1.00 90.05     0.089 C 
ATOM   2628  HA  LYS A 179      -8.398  41.146 -12.546  1.00  0.00     0.087 H 
ATOM   2629  C   LYS A 179     -10.417  40.617 -12.019  1.00103.22     0.241 C 
ATOM   2630  O   LYS A 179     -10.509  41.558 -11.221  1.00110.24    -0.271 OA
ATOM   2631  CB  LYS A 179      -9.582  41.045 -14.346  1.00 92.63    -0.038 C 
ATOM   2632  HB1 LYS A 179      -8.766  40.817 -15.071  1.00  0.00     0.036 H 
ATOM   2633  HB2 LYS A 179     -10.407  40.440 -14.788  1.00  0.00     0.036 H 
ATOM   2634  CG  LYS A 179      -9.931  42.527 -14.391  1.00 99.21    -0.061 C 
ATOM   2635  HG1 LYS A 179     -10.577  42.819 -13.530  1.00  0.00     0.033 H 
ATOM   2636  HG2 LYS A 179     -10.637  42.753 -15.224  1.00  0.00     0.033 H 
ATOM   2637  CD  LYS A 179      -8.685  43.397 -14.469  1.00100.60    -0.043 C 
ATOM   2638  HD1 LYS A 179      -7.936  42.980 -15.182  1.00  0.00     0.035 H 
ATOM   2639  HD2 LYS A 179      -8.081  43.336 -13.534  1.00  0.00     0.035 H 
ATOM   2640  CE  LYS A 179      -9.047  44.834 -14.811  1.00104.71     0.080 C 
ATOM   2641  HE1 LYS A 179      -9.738  44.876 -15.685  1.00  0.00     0.075 H 
ATOM   2642  HE2 LYS A 179      -9.714  45.275 -14.034  1.00  0.00     0.075 H 
ATOM   2643  NZ  LYS A 179      -7.848  45.688 -15.035  1.00105.69    -0.079 N 
ATOM   2644  HZ1 LYS A 179      -8.091  46.652 -15.264  1.00  0.00     0.274 HD
ATOM   2645  HZ2 LYS A 179      -7.238  45.284 -15.746  1.00  0.00     0.274 HD
ATOM   2646  HZ3 LYS A 179      -7.216  45.650 -14.235  1.00  0.00     0.274 HD
ATOM   2647  N   LYS A 180     -11.347  39.667 -12.103  1.00106.93    -0.346 N 
ATOM   2648  HN  LYS A 180     -11.267  38.960 -12.834  1.00  0.00     0.163 HD
ATOM   2649  CA  LYS A 180     -12.479  39.608 -11.179  1.00103.88     0.089 C 
ATOM   2650  HA  LYS A 180     -12.630  40.623 -10.743  1.00  0.00     0.087 H 
ATOM   2651  C   LYS A 180     -12.149  38.640 -10.045  1.00 95.91     0.241 C 
ATOM   2652  O   LYS A 180     -12.736  37.568  -9.891  1.00 97.07    -0.271 OA
ATOM   2653  CB  LYS A 180     -13.752  39.208 -11.920  1.00108.54    -0.038 C 
ATOM   2654  HB1 LYS A 180     -14.132  38.229 -11.546  1.00  0.00     0.036 H 
ATOM   2655  HB2 LYS A 180     -13.521  38.930 -12.975  1.00  0.00     0.036 H 
ATOM   2656  CG  LYS A 180     -14.850  40.261 -11.873  1.00114.54    -0.061 C 
ATOM   2657  HG1 LYS A 180     -14.478  41.253 -12.221  1.00  0.00     0.033 H 
ATOM   2658  HG2 LYS A 180     -15.110  40.531 -10.823  1.00  0.00     0.033 H 
ATOM   2659  CD  LYS A 180     -16.080  39.824 -12.655  1.00115.70    -0.043 C 
ATOM   2660  HD1 LYS A 180     -15.833  39.623 -13.724  1.00  0.00     0.035 H 
ATOM   2661  HD2 LYS A 180     -16.793  40.669 -12.798  1.00  0.00     0.035 H 
ATOM   2662  CE  LYS A 180     -16.758  38.628 -12.007  1.00111.76     0.080 C 
ATOM   2663  HE1 LYS A 180     -16.040  37.790 -11.848  1.00  0.00     0.075 H 
ATOM   2664  HE2 LYS A 180     -17.021  38.836 -10.944  1.00  0.00     0.075 H 
ATOM   2665  NZ  LYS A 180     -17.948  38.184 -12.784  1.00109.13    -0.079 N 
ATOM   2666  HZ1 LYS A 180     -18.403  37.381 -12.349  1.00  0.00     0.274 HD
ATOM   2667  HZ2 LYS A 180     -17.708  37.994 -13.757  1.00  0.00     0.274 HD
ATOM   2668  HZ3 LYS A 180     -18.605  38.951 -12.930  1.00  0.00     0.274 HD
ATOM   2669  N   ARG A 181     -11.172  39.052  -9.243  1.00 88.44    -0.346 N 
ATOM   2670  HN  ARG A 181     -10.776  39.980  -9.392  1.00  0.00     0.163 HD
ATOM   2671  CA  ARG A 181     -10.645  38.234  -8.163  1.00 80.57     0.089 C 
ATOM   2672  HA  ARG A 181     -11.455  37.563  -7.792  1.00  0.00     0.087 H 
ATOM   2673  C   ARG A 181     -10.212  39.152  -7.030  1.00 76.95     0.241 C 
ATOM   2674  O   ARG A 181      -9.767  40.278  -7.269  1.00 85.47    -0.271 OA
ATOM   2675  CB  ARG A 181      -9.478  37.371  -8.660  1.00 79.21    -0.036 C 
ATOM   2676  HB1 ARG A 181      -9.825  36.698  -9.478  1.00  0.00     0.036 H 
ATOM   2677  HB2 ARG A 181      -8.749  38.003  -9.218  1.00  0.00     0.036 H 
ATOM   2678  CG  ARG A 181      -8.756  36.564  -7.598  1.00 82.01    -0.048 C 
ATOM   2679  HG1 ARG A 181      -8.280  37.218  -6.831  1.00  0.00     0.035 H 
ATOM   2680  HG2 ARG A 181      -9.467  36.021  -6.933  1.00  0.00     0.035 H 
ATOM   2681  CD  ARG A 181      -7.751  35.622  -8.244  1.00 80.58     0.009 C 
ATOM   2682  HD1 ARG A 181      -6.742  35.728  -7.782  1.00  0.00     0.064 H 
ATOM   2683  HD2 ARG A 181      -7.503  35.944  -9.282  1.00  0.00     0.064 H 
ATOM   2684  NE  ARG A 181      -8.206  34.235  -8.213  1.00 86.11    -0.227 N 
ATOM   2685  HE  ARG A 181      -8.816  33.950  -7.447  1.00  0.00     0.177 HD
ATOM   2686  CZ  ARG A 181      -7.877  33.320  -9.118  1.00 86.12     0.665 C 
ATOM   2687  NH1 ARG A 181      -8.336  32.080  -9.009  1.00 85.98    -0.235 N 
ATOM   2688 1HH1 ARG A 181      -8.933  31.827  -8.221  1.00  0.00     0.174 HD
ATOM   2689 2HH1 ARG A 181      -8.083  31.377  -9.704  1.00  0.00     0.174 HD
ATOM   2690  NH2 ARG A 181      -7.101  33.649 -10.142  1.00 85.40    -0.235 N 
ATOM   2691 1HH2 ARG A 181      -6.748  34.602 -10.226  1.00  0.00     0.174 HD
ATOM   2692 2HH2 ARG A 181      -6.848  32.946 -10.837  1.00  0.00     0.174 HD
ATOM   2693  N   ASP A 182     -10.360  38.662  -5.798  1.00 67.28    -0.346 N 
ATOM   2694  HN  ASP A 182     -10.692  37.704  -5.684  1.00  0.00     0.163 HD
ATOM   2695  CA  ASP A 182     -10.062  39.452  -4.608  1.00 71.64     0.098 C 
ATOM   2696  HA  ASP A 182     -10.779  40.305  -4.560  1.00  0.00     0.088 H 
ATOM   2697  C   ASP A 182      -8.646  40.011  -4.668  1.00 68.96     0.241 C 
ATOM   2698  O   ASP A 182      -7.686  39.276  -4.914  1.00 74.83    -0.271 OA
ATOM   2699  CB  ASP A 182     -10.248  38.587  -3.357  1.00 86.42     0.043 C 
ATOM   2700  HB1 ASP A 182     -11.191  37.995  -3.418  1.00  0.00     0.052 H 
ATOM   2701  HB2 ASP A 182      -9.510  37.751  -3.336  1.00  0.00     0.052 H 
ATOM   2702  CG  ASP A 182     -10.194  39.390  -2.074  1.00 95.05     0.175 C 
ATOM   2703  OD1 ASP A 182      -9.080  39.774  -1.654  1.00 94.55    -0.648 OA
ATOM   2704  OD2 ASP A 182     -11.270  39.644  -1.490  1.00 98.93    -0.648 OA
ATOM   2705  N   LYS A 183      -8.528  41.325  -4.442  1.00 66.49    -0.346 N 
ATOM   2706  HN  LYS A 183      -9.340  41.851  -4.118  1.00  0.00     0.163 HD
ATOM   2707  CA  LYS A 183      -7.260  42.023  -4.649  1.00 68.33     0.089 C 
ATOM   2708  HA  LYS A 183      -6.972  41.910  -5.720  1.00  0.00     0.087 H 
ATOM   2709  C   LYS A 183      -6.141  41.440  -3.793  1.00 71.00     0.241 C 
ATOM   2710  O   LYS A 183      -4.996  41.332  -4.247  1.00 73.55    -0.271 OA
ATOM   2711  CB  LYS A 183      -7.431  43.515  -4.357  1.00 74.45    -0.038 C 
ATOM   2712  HB1 LYS A 183      -6.476  43.947  -3.977  1.00  0.00     0.036 H 
ATOM   2713  HB2 LYS A 183      -8.079  43.663  -3.461  1.00  0.00     0.036 H 
ATOM   2714  CG  LYS A 183      -7.954  44.336  -5.529  1.00 86.73    -0.061 C 
ATOM   2715  HG1 LYS A 183      -7.224  44.362  -6.372  1.00  0.00     0.033 H 
ATOM   2716  HG2 LYS A 183      -8.795  43.821  -6.049  1.00  0.00     0.033 H 
ATOM   2717  CD  LYS A 183      -8.344  45.738  -5.080  1.00 94.98    -0.043 C 
ATOM   2718  HD1 LYS A 183      -7.575  46.174  -4.401  1.00  0.00     0.035 H 
ATOM   2719  HD2 LYS A 183      -9.207  45.712  -4.374  1.00  0.00     0.035 H 
ATOM   2720  CE  LYS A 183      -8.623  46.656  -6.261  1.00 93.63     0.080 C 
ATOM   2721  HE1 LYS A 183      -9.231  47.538  -5.953  1.00  0.00     0.075 H 
ATOM   2722  HE2 LYS A 183      -9.340  46.189  -6.976  1.00  0.00     0.075 H 
ATOM   2723  NZ  LYS A 183      -7.369  47.076  -6.948  1.00 93.62    -0.079 N 
ATOM   2724  HZ1 LYS A 183      -7.556  47.691  -7.740  1.00  0.00     0.274 HD
ATOM   2725  HZ2 LYS A 183      -6.813  46.269  -7.229  1.00  0.00     0.274 HD
ATOM   2726  HZ3 LYS A 183      -6.713  47.503  -6.294  1.00  0.00     0.274 HD
ATOM   2727  N   ILE A 184      -6.446  41.065  -2.550  1.00 70.04    -0.346 N 
ATOM   2728  HN  ILE A 184      -7.405  41.148  -2.213  1.00  0.00     0.163 HD
ATOM   2729  CA  ILE A 184      -5.408  40.536  -1.671  1.00 60.10     0.092 C 
ATOM   2730  HA  ILE A 184      -4.484  41.139  -1.829  1.00  0.00     0.088 H 
ATOM   2731  C   ILE A 184      -5.089  39.088  -2.022  1.00 57.23     0.241 C 
ATOM   2732  O   ILE A 184      -3.925  38.672  -1.984  1.00 65.50    -0.271 OA
ATOM   2733  CB  ILE A 184      -5.828  40.690  -0.198  1.00 62.05    -0.030 C 
ATOM   2734  HB  ILE A 184      -6.675  39.994   0.006  1.00  0.00     0.043 H 
ATOM   2735  CG1 ILE A 184      -6.295  42.123   0.076  1.00 69.05    -0.063 C 
ATOM   2736 1HG1 ILE A 184      -6.661  42.222   1.125  1.00  0.00     0.033 H 
ATOM   2737 2HG1 ILE A 184      -7.241  42.339  -0.474  1.00  0.00     0.033 H 
ATOM   2738  CG2 ILE A 184      -4.673  40.335   0.727  1.00 49.65    -0.071 C 
ATOM   2739 1HG2 ILE A 184      -4.977  40.447   1.794  1.00  0.00     0.028 H 
ATOM   2740 2HG2 ILE A 184      -3.758  40.928   0.493  1.00  0.00     0.028 H 
ATOM   2741 3HG2 ILE A 184      -4.271  39.317   0.515  1.00  0.00     0.028 H 
ATOM   2742  CD1 ILE A 184      -5.250  43.179  -0.226  1.00 68.79    -0.076 C 
ATOM   2743 1HD1 ILE A 184      -5.590  44.222  -0.027  1.00  0.00     0.027 H 
ATOM   2744 2HD1 ILE A 184      -4.884  43.080  -1.275  1.00  0.00     0.027 H 
ATOM   2745 3HD1 ILE A 184      -4.304  42.963   0.324  1.00  0.00     0.027 H 
ATOM   2746  N   GLU A 185      -6.108  38.298  -2.371  1.00 57.29    -0.346 N 
ATOM   2747  HN  GLU A 185      -7.063  38.655  -2.330  1.00  0.00     0.163 HD
ATOM   2748  CA  GLU A 185      -5.864  36.928  -2.811  1.00 62.15     0.090 C 
ATOM   2749  HA  GLU A 185      -5.213  36.428  -2.057  1.00  0.00     0.087 H 
ATOM   2750  C   GLU A 185      -5.148  36.902  -4.155  1.00 57.02     0.241 C 
ATOM   2751  O   GLU A 185      -4.310  36.027  -4.406  1.00 54.32    -0.271 OA
ATOM   2752  CB  GLU A 185      -7.183  36.160  -2.892  1.00 78.40    -0.029 C 
ATOM   2753  HB1 GLU A 185      -7.005  35.099  -3.186  1.00  0.00     0.037 H 
ATOM   2754  HB2 GLU A 185      -7.783  36.497  -3.769  1.00  0.00     0.037 H 
ATOM   2755  CG  GLU A 185      -8.004  36.233  -1.621  1.00 95.85     0.018 C 
ATOM   2756  HG1 GLU A 185      -8.423  37.256  -1.476  1.00  0.00     0.049 H 
ATOM   2757  HG2 GLU A 185      -7.349  36.175  -0.721  1.00  0.00     0.049 H 
ATOM   2758  CD  GLU A 185      -9.100  35.187  -1.561  1.00105.07     0.172 C 
ATOM   2759  OE1 GLU A 185     -10.064  35.282  -2.351  1.00108.54    -0.648 OA
ATOM   2760  OE2 GLU A 185      -8.991  34.266  -0.724  1.00106.14    -0.648 OA
ATOM   2761  N   ARG A 186      -5.475  37.852  -5.033  1.00 55.26    -0.346 N 
ATOM   2762  HN  ARG A 186      -6.212  38.518  -4.801  1.00  0.00     0.163 HD
ATOM   2763  CA  ARG A 186      -4.796  37.953  -6.320  1.00 45.83     0.089 C 
ATOM   2764  HA  ARG A 186      -4.875  36.970  -6.839  1.00  0.00     0.087 H 
ATOM   2765  C   ARG A 186      -3.321  38.284  -6.137  1.00 50.78     0.241 C 
ATOM   2766  O   ARG A 186      -2.466  37.766  -6.864  1.00 64.51    -0.271 OA
ATOM   2767  CB  ARG A 186      -5.489  39.011  -7.178  1.00 53.22    -0.036 C 
ATOM   2768  HB1 ARG A 186      -6.552  38.723  -7.350  1.00  0.00     0.036 H 
ATOM   2769  HB2 ARG A 186      -5.628  39.946  -6.587  1.00  0.00     0.036 H 
ATOM   2770  CG  ARG A 186      -4.823  39.331  -8.499  1.00 64.17    -0.048 C 
ATOM   2771  HG1 ARG A 186      -4.899  38.491  -9.228  1.00  0.00     0.035 H 
ATOM   2772  HG2 ARG A 186      -3.712  39.365  -8.418  1.00  0.00     0.035 H 
ATOM   2773  CD  ARG A 186      -5.404  40.624  -9.042  1.00 80.27     0.009 C 
ATOM   2774  HD1 ARG A 186      -6.514  40.633  -8.940  1.00  0.00     0.064 H 
ATOM   2775  HD2 ARG A 186      -5.151  41.482  -8.376  1.00  0.00     0.064 H 
ATOM   2776  NE  ARG A 186      -5.008  40.902 -10.418  1.00 89.68    -0.227 N 
ATOM   2777  HE  ARG A 186      -4.446  40.205 -10.907  1.00  0.00     0.177 HD
ATOM   2778  CZ  ARG A 186      -5.338  42.012 -11.070  1.00 99.76     0.665 C 
ATOM   2779  NH1 ARG A 186      -4.943  42.192 -12.323  1.00100.50    -0.235 N 
ATOM   2780 1HH1 ARG A 186      -5.196  43.044 -12.823  1.00  0.00     0.174 HD
ATOM   2781 2HH1 ARG A 186      -4.386  41.474 -12.787  1.00  0.00     0.174 HD
ATOM   2782  NH2 ARG A 186      -6.062  42.946 -10.467  1.00103.96    -0.235 N 
ATOM   2783 1HH2 ARG A 186      -6.315  43.798 -10.967  1.00  0.00     0.174 HD
ATOM   2784 2HH2 ARG A 186      -6.366  42.808  -9.503  1.00  0.00     0.174 HD
ATOM   2785  N   LYS A 187      -3.004  39.139  -5.162  1.00 48.18    -0.346 N 
ATOM   2786  HN  LYS A 187      -3.743  39.553  -4.594  1.00  0.00     0.163 HD
ATOM   2787  CA  LYS A 187      -1.611  39.487  -4.901  1.00 43.47     0.089 C 
ATOM   2788  HA  LYS A 187      -1.148  39.825  -5.858  1.00  0.00     0.087 H 
ATOM   2789  C   LYS A 187      -0.829  38.284  -4.388  1.00 44.45     0.241 C 
ATOM   2790  O   LYS A 187       0.314  38.057  -4.799  1.00 51.56    -0.271 OA
ATOM   2791  CB  LYS A 187      -1.542  40.640  -3.899  1.00 49.32    -0.038 C 
ATOM   2792  HB1 LYS A 187      -1.183  40.273  -2.909  1.00  0.00     0.036 H 
ATOM   2793  HB2 LYS A 187      -2.569  40.973  -3.619  1.00  0.00     0.036 H 
ATOM   2794  CG  LYS A 187      -0.709  41.824  -4.359  1.00 57.93    -0.061 C 
ATOM   2795  HG1 LYS A 187      -1.038  42.196  -5.357  1.00  0.00     0.033 H 
ATOM   2796  HG2 LYS A 187       0.329  41.518  -4.627  1.00  0.00     0.033 H 
ATOM   2797  CD  LYS A 187      -0.716  42.931  -3.318  1.00 71.67    -0.043 C 
ATOM   2798  HD1 LYS A 187      -1.752  43.278  -3.096  1.00  0.00     0.035 H 
ATOM   2799  HD2 LYS A 187      -0.445  42.545  -2.308  1.00  0.00     0.035 H 
ATOM   2800  CE  LYS A 187       0.181  44.085  -3.733  1.00 82.61     0.080 C 
ATOM   2801  HE1 LYS A 187      -0.201  44.586  -4.653  1.00  0.00     0.075 H 
ATOM   2802  HE2 LYS A 187       0.098  44.940  -3.022  1.00  0.00     0.075 H 
ATOM   2803  NZ  LYS A 187       1.597  43.652  -3.899  1.00 83.36    -0.079 N 
ATOM   2804  HZ1 LYS A 187       2.199  44.427  -4.178  1.00  0.00     0.274 HD
ATOM   2805  HZ2 LYS A 187       1.673  42.870  -4.550  1.00  0.00     0.274 HD
ATOM   2806  HZ3 LYS A 187       1.947  43.194  -3.057  1.00  0.00     0.274 HD
ATOM   2807  N   ILE A 188      -1.434  37.498  -3.494  1.00 46.11    -0.346 N 
ATOM   2808  HN  ILE A 188      -2.388  37.711  -3.201  1.00  0.00     0.163 HD
ATOM   2809  CA  ILE A 188      -0.750  36.339  -2.930  1.00 45.33     0.092 C 
ATOM   2810  HA  ILE A 188       0.275  36.656  -2.626  1.00  0.00     0.088 H 
ATOM   2811  C   ILE A 188      -0.613  35.234  -3.970  1.00 52.37     0.241 C 
ATOM   2812  O   ILE A 188       0.453  34.622  -4.109  1.00 55.81    -0.271 OA
ATOM   2813  CB  ILE A 188      -1.490  35.845  -1.672  1.00 40.70    -0.030 C 
ATOM   2814  HB  ILE A 188      -2.549  35.635  -1.950  1.00  0.00     0.043 H 
ATOM   2815  CG1 ILE A 188      -1.485  36.925  -0.585  1.00 40.27    -0.063 C 
ATOM   2816 1HG1 ILE A 188      -0.441  37.238  -0.348  1.00  0.00     0.033 H 
ATOM   2817 2HG1 ILE A 188      -1.883  37.887  -0.985  1.00  0.00     0.033 H 
ATOM   2818  CG2 ILE A 188      -0.870  34.556  -1.153  1.00 37.68    -0.071 C 
ATOM   2819 1HG2 ILE A 188      -0.874  33.770  -1.944  1.00  0.00     0.028 H 
ATOM   2820 2HG2 ILE A 188      -1.368  34.205  -0.219  1.00  0.00     0.028 H 
ATOM   2821 3HG2 ILE A 188       0.153  34.725  -0.744  1.00  0.00     0.028 H 
ATOM   2822  CD1 ILE A 188      -2.223  36.527   0.678  1.00 42.13    -0.076 C 
ATOM   2823 1HD1 ILE A 188      -2.219  37.313   1.469  1.00  0.00     0.027 H 
ATOM   2824 2HD1 ILE A 188      -1.825  35.565   1.078  1.00  0.00     0.027 H 
ATOM   2825 3HD1 ILE A 188      -3.267  36.214   0.441  1.00  0.00     0.027 H 
ATOM   2826  N   LEU A 189      -1.685  34.963  -4.723  1.00 54.96    -0.346 N 
ATOM   2827  HN  LEU A 189      -2.529  35.527  -4.625  1.00  0.00     0.163 HD
ATOM   2828  CA  LEU A 189      -1.652  33.864  -5.684  1.00 48.56     0.089 C 
ATOM   2829  HA  LEU A 189      -1.262  32.959  -5.162  1.00  0.00     0.087 H 
ATOM   2830  C   LEU A 189      -0.733  34.164  -6.862  1.00 44.29     0.241 C 
ATOM   2831  O   LEU A 189      -0.122  33.243  -7.416  1.00 55.84    -0.271 OA
ATOM   2832  CB  LEU A 189      -3.064  33.553  -6.181  1.00 48.02    -0.035 C 
ATOM   2833  HB1 LEU A 189      -3.453  34.406  -6.784  1.00  0.00     0.037 H 
ATOM   2834  HB2 LEU A 189      -3.782  33.571  -5.328  1.00  0.00     0.037 H 
ATOM   2835  CG  LEU A 189      -3.213  32.246  -6.964  1.00 52.54    -0.059 C 
ATOM   2836  HG  LEU A 189      -2.425  32.224  -7.752  1.00  0.00     0.038 H 
ATOM   2837  CD1 LEU A 189      -3.002  31.045  -6.052  1.00 48.07    -0.073 C 
ATOM   2838 1HD1 LEU A 189      -2.009  31.096  -5.548  1.00  0.00     0.028 H 
ATOM   2839 2HD1 LEU A 189      -3.137  30.084  -6.600  1.00  0.00     0.028 H 
ATOM   2840 3HD1 LEU A 189      -3.832  30.937  -5.315  1.00  0.00     0.028 H 
ATOM   2841  CD2 LEU A 189      -4.568  32.177  -7.651  1.00 59.71    -0.073 C 
ATOM   2842 1HD2 LEU A 189      -4.723  33.056  -8.319  1.00  0.00     0.028 H 
ATOM   2843 2HD2 LEU A 189      -5.398  32.069  -6.914  1.00  0.00     0.028 H 
ATOM   2844 3HD2 LEU A 189      -4.703  31.216  -8.199  1.00  0.00     0.028 H 
ATOM   2845  N   ASP A 190      -0.621  35.435  -7.260  1.00 40.13    -0.346 N 
ATOM   2846  HN  ASP A 190      -1.169  36.163  -6.800  1.00  0.00     0.163 HD
ATOM   2847  CA  ASP A 190       0.284  35.784  -8.352  1.00 41.62     0.098 C 
ATOM   2848  HA  ASP A 190       0.001  35.181  -9.246  1.00  0.00     0.088 H 
ATOM   2849  C   ASP A 190       1.730  35.457  -7.995  1.00 42.53     0.241 C 
ATOM   2850  O   ASP A 190       2.489  34.962  -8.837  1.00 46.40    -0.271 OA
ATOM   2851  CB  ASP A 190       0.138  37.265  -8.708  1.00 46.00     0.043 C 
ATOM   2852  HB1 ASP A 190       0.078  37.893  -7.789  1.00  0.00     0.052 H 
ATOM   2853  HB2 ASP A 190       1.084  37.667  -9.140  1.00  0.00     0.052 H 
ATOM   2854  CG  ASP A 190      -1.041  37.535  -9.630  1.00 64.83     0.175 C 
ATOM   2855  OD1 ASP A 190      -1.417  36.628 -10.402  1.00 73.32    -0.648 OA
ATOM   2856  OD2 ASP A 190      -1.584  38.660  -9.589  1.00 72.95    -0.648 OA
ATOM   2857  N   SER A 191       2.128  35.722  -6.747  1.00 35.50    -0.344 N 
ATOM   2858  HN  SER A 191       1.483  36.163  -6.091  1.00  0.00     0.163 HD
ATOM   2859  CA  SER A 191       3.481  35.383  -6.319  1.00 33.32     0.109 C 
ATOM   2860  HA  SER A 191       4.190  35.704  -7.117  1.00  0.00     0.090 H 
ATOM   2861  C   SER A 191       3.641  33.883  -6.114  1.00 39.94     0.243 C 
ATOM   2862  O   SER A 191       4.729  33.341  -6.340  1.00 52.86    -0.271 OA
ATOM   2863  CB  SER A 191       3.835  36.134  -5.035  1.00 34.23     0.044 C 
ATOM   2864  HB1 SER A 191       4.920  36.044  -4.793  1.00  0.00     0.077 H 
ATOM   2865  HB2 SER A 191       3.783  37.239  -5.178  1.00  0.00     0.077 H 
ATOM   2866  OG  SER A 191       3.023  35.710  -3.954  1.00 42.30    -0.398 OA
ATOM   2867  HG  SER A 191       3.243  36.177  -3.156  1.00  0.00     0.209 HD
ATOM   2868  N   GLN A 192       2.574  33.200  -5.691  1.00 35.36    -0.346 N 
ATOM   2869  HN  GLN A 192       1.705  33.694  -5.487  1.00  0.00     0.163 HD
ATOM   2870  CA  GLN A 192       2.641  31.753  -5.518  1.00 30.57     0.090 C 
ATOM   2871  HA  GLN A 192       3.558  31.514  -4.931  1.00  0.00     0.087 H 
ATOM   2872  C   GLN A 192       2.735  31.040  -6.860  1.00 39.28     0.241 C 
ATOM   2873  O   GLN A 192       3.461  30.048  -6.992  1.00 42.59    -0.271 OA
ATOM   2874  CB  GLN A 192       1.427  31.264  -4.730  1.00 32.58    -0.030 C 
ATOM   2875  HB1 GLN A 192       0.482  31.620  -5.203  1.00  0.00     0.037 H 
ATOM   2876  HB2 GLN A 192       1.295  30.164  -4.854  1.00  0.00     0.037 H 
ATOM   2877  CG  GLN A 192       1.463  31.636  -3.258  1.00 37.85     0.011 C 
ATOM   2878  HG1 GLN A 192       1.735  32.709  -3.123  1.00  0.00     0.047 H 
ATOM   2879  HG2 GLN A 192       2.334  31.163  -2.747  1.00  0.00     0.047 H 
ATOM   2880  CD  GLN A 192       0.170  31.309  -2.543  1.00 43.23     0.215 C 
ATOM   2881  NE2 GLN A 192       0.214  31.295  -1.216  1.00 43.66    -0.370 N 
ATOM   2882 1HE2 GLN A 192       1.067  31.493  -0.692  1.00  0.00     0.159 HD
ATOM   2883 2HE2 GLN A 192      -0.658  31.075  -0.734  1.00  0.00     0.159 HD
ATOM   2884  OE1 GLN A 192      -0.859  31.070  -3.175  1.00 48.33    -0.274 OA
ATOM   2885  N   GLU A 193       2.008  31.528  -7.868  1.00 34.13    -0.346 N 
ATOM   2886  HN  GLU A 193       1.355  32.294  -7.701  1.00  0.00     0.163 HD
ATOM   2887  CA  GLU A 193       2.146  30.968  -9.209  1.00 31.11     0.090 C 
ATOM   2888  HA  GLU A 193       2.022  29.862  -9.143  1.00  0.00     0.087 H 
ATOM   2889  C   GLU A 193       3.527  31.263  -9.781  1.00 37.56     0.241 C 
ATOM   2890  O   GLU A 193       4.087  30.447 -10.522  1.00 44.82    -0.271 OA
ATOM   2891  CB  GLU A 193       1.053  31.522 -10.124  1.00 32.43    -0.029 C 
ATOM   2892  HB1 GLU A 193       0.077  31.560  -9.586  1.00  0.00     0.037 H 
ATOM   2893  HB2 GLU A 193       1.212  32.610 -10.306  1.00  0.00     0.037 H 
ATOM   2894  CG  GLU A 193       0.905  30.778 -11.443  1.00 42.41     0.018 C 
ATOM   2895  HG1 GLU A 193       1.879  30.721 -11.983  1.00  0.00     0.049 H 
ATOM   2896  HG2 GLU A 193       0.731  29.690 -11.272  1.00  0.00     0.049 H 
ATOM   2897  CD  GLU A 193      -0.176  31.372 -12.328  1.00 48.31     0.172 C 
ATOM   2898  OE1 GLU A 193      -0.518  32.557 -12.131  1.00 47.49    -0.648 OA
ATOM   2899  OE2 GLU A 193      -0.685  30.654 -13.215  1.00 51.54    -0.648 OA
ATOM   2900  N   ARG A 194       4.088  32.429  -9.448  1.00 39.49    -0.346 N 
ATOM   2901  HN  ARG A 194       3.561  33.102  -8.892  1.00  0.00     0.163 HD
ATOM   2902  CA  ARG A 194       5.447  32.749  -9.871  1.00 33.93     0.089 C 
ATOM   2903  HA  ARG A 194       5.517  32.602 -10.974  1.00  0.00     0.087 H 
ATOM   2904  C   ARG A 194       6.456  31.830  -9.197  1.00 40.83     0.241 C 
ATOM   2905  O   ARG A 194       7.416  31.374  -9.829  1.00 50.74    -0.271 OA
ATOM   2906  CB  ARG A 194       5.758  34.213  -9.557  1.00 32.46    -0.036 C 
ATOM   2907  HB1 ARG A 194       4.953  34.874  -9.956  1.00  0.00     0.036 H 
ATOM   2908  HB2 ARG A 194       5.643  34.407  -8.465  1.00  0.00     0.036 H 
ATOM   2909  CG  ARG A 194       7.120  34.691 -10.037  1.00 36.99    -0.048 C 
ATOM   2910  HG1 ARG A 194       7.045  35.271 -10.986  1.00  0.00     0.035 H 
ATOM   2911  HG2 ARG A 194       7.749  33.848 -10.407  1.00  0.00     0.035 H 
ATOM   2912  CD  ARG A 194       7.820  35.481  -8.946  1.00 42.65     0.009 C 
ATOM   2913  HD1 ARG A 194       7.115  36.176  -8.433  1.00  0.00     0.064 H 
ATOM   2914  HD2 ARG A 194       8.523  36.231  -9.377  1.00  0.00     0.064 H 
ATOM   2915  NE  ARG A 194       8.496  34.610  -7.988  1.00 60.66    -0.227 N 
ATOM   2916  HE  ARG A 194       8.842  33.711  -8.323  1.00  0.00     0.177 HD
ATOM   2917  CZ  ARG A 194       8.689  34.913  -6.708  1.00 59.52     0.665 C 
ATOM   2918  NH1 ARG A 194       8.243  36.063  -6.222  1.00 57.60    -0.235 N 
ATOM   2919 1HH1 ARG A 194       8.391  36.295  -5.240  1.00  0.00     0.174 HD
ATOM   2920 2HH1 ARG A 194       7.759  36.719  -6.835  1.00  0.00     0.174 HD
ATOM   2921  NH2 ARG A 194       9.319  34.060  -5.911  1.00 59.42    -0.235 N 
ATOM   2922 1HH2 ARG A 194       9.467  34.292  -4.929  1.00  0.00     0.174 HD
ATOM   2923 2HH2 ARG A 194       9.662  33.175  -6.285  1.00  0.00     0.174 HD
ATOM   2924  N   ALA A 195       6.246  31.541  -7.910  1.00 38.18    -0.346 N 
ATOM   2925  HN  ALA A 195       5.449  31.954  -7.426  1.00  0.00     0.163 HD
ATOM   2926  CA  ALA A 195       7.140  30.644  -7.187  1.00 27.37     0.086 C 
ATOM   2927  HA  ALA A 195       8.186  31.000  -7.335  1.00  0.00     0.086 H 
ATOM   2928  C   ALA A 195       7.046  29.216  -7.703  1.00 37.58     0.240 C 
ATOM   2929  O   ALA A 195       8.037  28.478  -7.661  1.00 55.89    -0.271 OA
ATOM   2930  CB  ALA A 195       6.827  30.686  -5.693  1.00 28.77    -0.049 C 
ATOM   2931  HB1 ALA A 195       7.511  30.000  -5.140  1.00  0.00     0.030 H 
ATOM   2932  HB2 ALA A 195       5.754  30.464  -5.485  1.00  0.00     0.030 H 
ATOM   2933  HB3 ALA A 195       6.860  31.724  -5.288  1.00  0.00     0.030 H 
ATOM   2934  N   PHE A 196       5.868  28.806  -8.180  1.00 36.30    -0.346 N 
ATOM   2935  HN  PHE A 196       5.056  29.420  -8.122  1.00  0.00     0.163 HD
ATOM   2936  CA  PHE A 196       5.736  27.484  -8.784  1.00 35.09     0.093 C 
ATOM   2937  HA  PHE A 196       6.052  26.722  -8.034  1.00  0.00     0.088 H 
ATOM   2938  C   PHE A 196       6.635  27.355 -10.007  1.00 43.47     0.241 C 
ATOM   2939  O   PHE A 196       7.362  26.367 -10.157  1.00 49.34    -0.271 OA
ATOM   2940  CB  PHE A 196       4.276  27.219  -9.154  1.00 33.99    -0.014 C 
ATOM   2941  HB1 PHE A 196       3.641  27.170  -8.238  1.00  0.00     0.043 H 
ATOM   2942  HB2 PHE A 196       3.827  28.113  -9.646  1.00  0.00     0.043 H 
ATOM   2943  CG  PHE A 196       4.078  25.994 -10.001  1.00 32.62    -0.056 A 
ATOM   2944  CD1 PHE A 196       4.005  24.739  -9.422  1.00 31.82    -0.077 A 
ATOM   2945  HD1 PHE A 196       4.093  24.637  -8.327  1.00  0.00     0.084 H 
ATOM   2946  CD2 PHE A 196       3.959  26.099 -11.380  1.00 41.87    -0.077 A 
ATOM   2947  HD2 PHE A 196       4.010  27.093 -11.856  1.00  0.00     0.084 H 
ATOM   2948  CE1 PHE A 196       3.823  23.612 -10.202  1.00 46.00    -0.082 A 
ATOM   2949  HE1 PHE A 196       3.768  22.617  -9.729  1.00  0.00     0.083 H 
ATOM   2950  CE2 PHE A 196       3.778  24.976 -12.164  1.00 32.20    -0.082 A 
ATOM   2951  HE2 PHE A 196       3.688  25.075 -13.259  1.00  0.00     0.083 H 
ATOM   2952  CZ  PHE A 196       3.710  23.731 -11.575  1.00 34.74    -0.083 A 
ATOM   2953  HZ  PHE A 196       3.566  22.832 -12.198  1.00  0.00     0.083 H 
ATOM   2954  N   TRP A 197       6.603  28.355 -10.890  1.00 44.21    -0.346 N 
ATOM   2955  HN  TRP A 197       5.977  29.144 -10.731  1.00  0.00     0.163 HD
ATOM   2956  CA  TRP A 197       7.447  28.340 -12.078  1.00 37.37     0.093 C 
ATOM   2957  HA  TRP A 197       7.402  27.316 -12.518  1.00  0.00     0.088 H 
ATOM   2958  C   TRP A 197       8.905  28.653 -11.769  1.00 42.07     0.241 C 
ATOM   2959  O   TRP A 197       9.775  28.351 -12.593  1.00 50.18    -0.271 OA
ATOM   2960  CB  TRP A 197       6.904  29.322 -13.117  1.00 35.77    -0.012 C 
ATOM   2961  HB1 TRP A 197       6.778  30.340 -12.680  1.00  0.00     0.044 H 
ATOM   2962  HB2 TRP A 197       7.672  29.553 -13.891  1.00  0.00     0.044 H 
ATOM   2963  CG  TRP A 197       5.634  28.844 -13.744  1.00 37.84    -0.028 A 
ATOM   2964  CD1 TRP A 197       4.386  29.371 -13.582  1.00 40.41    -0.015 A 
ATOM   2965  HD1 TRP A 197       4.147  30.249 -12.959  1.00  0.00     0.112 H 
ATOM   2966  CD2 TRP A 197       5.484  27.716 -14.613  1.00 40.00    -0.002 A 
ATOM   2967  CE2 TRP A 197       4.120  27.626 -14.949  1.00 36.99     0.042 A 
ATOM   2968  CE3 TRP A 197       6.374  26.776 -15.143  1.00 29.56    -0.070 A 
ATOM   2969  HE3 TRP A 197       7.448  26.818 -14.897  1.00  0.00     0.084 H 
ATOM   2970  NE1 TRP A 197       3.470  28.648 -14.308  1.00 39.21    -0.365 N 
ATOM   2971  HE1 TRP A 197       2.470  28.841 -14.361  1.00  0.00     0.165 HD
ATOM   2972  CZ2 TRP A 197       3.624  26.635 -15.793  1.00 41.83    -0.056 A 
ATOM   2973  HZ2 TRP A 197       2.551  26.582 -16.045  1.00  0.00     0.086 H 
ATOM   2974  CZ3 TRP A 197       5.880  25.794 -15.981  1.00 31.06    -0.082 A 
ATOM   2975  HZ3 TRP A 197       6.571  25.048 -16.407  1.00  0.00     0.083 H 
ATOM   2976  CH2 TRP A 197       4.518  25.730 -16.298  1.00 38.69    -0.081 A 
ATOM   2977  HH2 TRP A 197       4.157  24.933 -16.970  1.00  0.00     0.083 H 
ATOM   2978  N   ASP A 198       9.192  29.242 -10.605  1.00 40.11    -0.345 N 
ATOM   2979  HN  ASP A 198       8.438  29.601 -10.019  1.00  0.00     0.163 HD
ATOM   2980  CA  ASP A 198      10.576  29.374 -10.167  1.00 35.15     0.098 C 
ATOM   2981  HA  ASP A 198      11.165  29.812 -11.006  1.00  0.00     0.088 H 
ATOM   2982  C   ASP A 198      11.188  28.026  -9.812  1.00 41.42     0.241 C 
ATOM   2983  O   ASP A 198      12.417  27.910  -9.766  1.00 53.21    -0.271 OA
ATOM   2984  CB  ASP A 198      10.671  30.325  -8.970  1.00 41.83     0.043 C 
ATOM   2985  HB1 ASP A 198      11.646  30.208  -8.443  1.00  0.00     0.052 H 
ATOM   2986  HB2 ASP A 198       9.984  30.007  -8.151  1.00  0.00     0.052 H 
ATOM   2987  CG  ASP A 198      10.429  31.772  -9.352  1.00 55.61     0.175 C 
ATOM   2988  OD1 ASP A 198      10.254  32.049 -10.558  1.00 56.00    -0.648 OA
ATOM   2989  OD2 ASP A 198      10.411  32.631  -8.444  1.00 63.44    -0.648 OA
ATOM   2990  N   VAL A 199      10.362  27.013  -9.562  1.00 41.65    -0.346 N 
ATOM   2991  HN  VAL A 199       9.357  27.188  -9.547  1.00  0.00     0.163 HD
ATOM   2992  CA  VAL A 199      10.848  25.659  -9.309  1.00 38.60     0.092 C 
ATOM   2993  HA  VAL A 199      11.839  25.735  -8.804  1.00  0.00     0.088 H 
ATOM   2994  C   VAL A 199      11.037  24.888 -10.608  1.00 40.69     0.241 C 
ATOM   2995  O   VAL A 199      12.100  24.313 -10.856  1.00 45.53    -0.271 OA
ATOM   2996  CB  VAL A 199       9.882  24.916  -8.360  1.00 28.02    -0.033 C 
ATOM   2997  HB  VAL A 199       8.860  24.948  -8.804  1.00  0.00     0.042 H 
ATOM   2998  CG1 VAL A 199      10.296  23.460  -8.215  1.00 29.25    -0.071 C 
ATOM   2999 1HG1 VAL A 199       9.599  22.924  -7.530  1.00  0.00     0.028 H 
ATOM   3000 2HG1 VAL A 199      11.357  23.361  -7.888  1.00  0.00     0.028 H 
ATOM   3001 3HG1 VAL A 199      10.379  22.952  -9.204  1.00  0.00     0.028 H 
ATOM   3002  CG2 VAL A 199       9.835  25.594  -7.005  1.00 27.60    -0.071 C 
ATOM   3003 1HG2 VAL A 199       9.138  25.058  -6.320  1.00  0.00     0.028 H 
ATOM   3004 2HG2 VAL A 199       9.578  26.675  -7.093  1.00  0.00     0.028 H 
ATOM   3005 3HG2 VAL A 199      10.852  25.699  -6.560  1.00  0.00     0.028 H 
ATOM   3006  N   HIS A 200      10.010  24.872 -11.458  1.00 37.65    -0.346 N 
ATOM   3007  HN  HIS A 200       9.203  25.467 -11.270  1.00  0.00     0.163 HD
ATOM   3008  CA  HIS A 200      10.006  24.031 -12.647  1.00 38.20     0.094 C 
ATOM   3009  HA  HIS A 200      10.554  23.091 -12.403  1.00  0.00     0.088 H 
ATOM   3010  C   HIS A 200      10.691  24.673 -13.847  1.00 34.43     0.241 C 
ATOM   3011  O   HIS A 200      11.131  23.951 -14.748  1.00 45.93    -0.271 OA
ATOM   3012  CB  HIS A 200       8.565  23.654 -13.004  1.00 42.16     0.002 C 
ATOM   3013  HB1 HIS A 200       7.986  24.555 -13.315  1.00  0.00     0.046 H 
ATOM   3014  HB2 HIS A 200       8.532  23.076 -13.957  1.00  0.00     0.046 H 
ATOM   3015  CG  HIS A 200       7.855  22.917 -11.910  1.00 40.22     0.028 A 
ATOM   3016  CD2 HIS A 200       7.186  23.364 -10.822  1.00 36.91    -0.000 A 
ATOM   3017  HD2 HIS A 200       7.028  24.418 -10.538  1.00  0.00     0.114 H 
ATOM   3018  ND1 HIS A 200       7.805  21.541 -11.852  1.00 41.59    -0.354 N 
ATOM   3019  HD1 HIS A 200       8.227  20.907 -12.530  1.00  0.00     0.166 HD
ATOM   3020  CE1 HIS A 200       7.126  21.172 -10.781  1.00 43.56     0.040 A 
ATOM   3021  HE1 HIS A 200       6.917  20.133 -10.476  1.00  0.00     0.140 H 
ATOM   3022  NE2 HIS A 200       6.740  22.259 -10.138  1.00 39.97    -0.360 N 
ATOM   3023  HE2 HIS A 200       6.199  22.276  -9.274  1.00  0.00     0.166 HD
ATOM   3024  N   ARG A 201      10.792  26.001 -13.882  1.00 38.80    -0.346 N 
ATOM   3025  HN  ARG A 201      10.298  26.543 -13.173  1.00  0.00     0.163 HD
ATOM   3026  CA  ARG A 201      11.575  26.720 -14.886  1.00 33.99     0.089 C 
ATOM   3027  HA  ARG A 201      12.211  25.989 -15.438  1.00  0.00     0.087 H 
ATOM   3028  C   ARG A 201      12.477  27.688 -14.133  1.00 39.91     0.243 C 
ATOM   3029  O   ARG A 201      12.222  28.900 -14.107  1.00 33.91    -0.271 OA
ATOM   3030  CB  ARG A 201      10.676  27.449 -15.888  1.00 35.14    -0.036 C 
ATOM   3031  HB1 ARG A 201      11.293  28.021 -16.620  1.00  0.00     0.036 H 
ATOM   3032  HB2 ARG A 201      10.141  28.291 -15.390  1.00  0.00     0.036 H 
ATOM   3033  CG  ARG A 201       9.686  26.548 -16.617  1.00 36.00    -0.048 C 
ATOM   3034  HG1 ARG A 201       8.978  27.141 -17.242  1.00  0.00     0.035 H 
ATOM   3035  HG2 ARG A 201       8.953  26.092 -15.912  1.00  0.00     0.035 H 
ATOM   3036  CD  ARG A 201      10.402  25.486 -17.440  1.00 35.57     0.009 C 
ATOM   3037  HD1 ARG A 201      10.435  25.768 -18.518  1.00  0.00     0.064 H 
ATOM   3038  HD2 ARG A 201      11.496  25.480 -17.224  1.00  0.00     0.064 H 
ATOM   3039  NE  ARG A 201       9.822  24.156 -17.260  1.00 43.69    -0.227 N 
ATOM   3040  HE  ARG A 201      10.126  23.610 -16.454  1.00  0.00     0.177 HD
ATOM   3041  CZ  ARG A 201       8.926  23.611 -18.076  1.00 40.15     0.665 C 
ATOM   3042  NH1 ARG A 201       8.457  22.394 -17.831  1.00 42.21    -0.235 N 
ATOM   3043 1HH1 ARG A 201       8.785  21.880 -17.013  1.00  0.00     0.174 HD
ATOM   3044 2HH1 ARG A 201       7.769  21.976 -18.457  1.00  0.00     0.174 HD
ATOM   3045  NH2 ARG A 201       8.500  24.279 -19.139  1.00 37.87    -0.235 N 
ATOM   3046 1HH2 ARG A 201       8.860  25.214 -19.327  1.00  0.00     0.174 HD
ATOM   3047 2HH2 ARG A 201       7.812  23.861 -19.765  1.00  0.00     0.174 HD
ATOM   3048  N   PRO A 202      13.541  27.188 -13.504  1.00 44.38    -0.337 N 
ATOM   3049  CA  PRO A 202      14.335  28.030 -12.601  1.00 34.74     0.091 C 
ATOM   3050  HA  PRO A 202      13.668  28.524 -11.857  1.00  0.00     0.087 H 
ATOM   3051  C   PRO A 202      15.139  29.079 -13.356  1.00 36.11     0.241 C 
ATOM   3052  O   PRO A 202      15.274  29.056 -14.581  1.00 39.99    -0.271 OA
ATOM   3053  CB  PRO A 202      15.261  27.031 -11.893  1.00 32.60    -0.036 C 
ATOM   3054  HB1 PRO A 202      15.379  27.227 -10.802  1.00  0.00     0.036 H 
ATOM   3055  HB2 PRO A 202      16.336  27.147 -12.166  1.00  0.00     0.036 H 
ATOM   3056  CG  PRO A 202      14.707  25.673 -12.202  1.00 31.08    -0.048 C 
ATOM   3057  HG1 PRO A 202      15.470  24.861 -12.165  1.00  0.00     0.035 H 
ATOM   3058  HG2 PRO A 202      14.043  25.269 -11.403  1.00  0.00     0.035 H 
ATOM   3059  CD  PRO A 202      14.034  25.802 -13.531  1.00 42.97    -0.001 C 
ATOM   3060  HD1 PRO A 202      14.675  25.549 -14.408  1.00  0.00     0.064 H 
ATOM   3061  HD2 PRO A 202      13.256  25.031 -13.739  1.00  0.00     0.064 H 
ATOM   3062  N   VAL A 203      15.676  30.020 -12.584  1.00 40.13    -0.346 N 
ATOM   3063  HN  VAL A 203      15.457  30.039 -11.588  1.00  0.00     0.163 HD
ATOM   3064  CA  VAL A 203      16.578  31.031 -13.145  1.00 31.98     0.092 C 
ATOM   3065  HA  VAL A 203      16.069  31.533 -14.000  1.00  0.00     0.088 H 
ATOM   3066  C   VAL A 203      17.832  30.338 -13.657  1.00 40.72     0.243 C 
ATOM   3067  O   VAL A 203      18.351  29.427 -12.980  1.00 56.46    -0.271 OA
ATOM   3068  CB  VAL A 203      16.927  32.088 -12.084  1.00 32.18    -0.033 C 
ATOM   3069  HB  VAL A 203      17.468  31.580 -11.252  1.00  0.00     0.042 H 
ATOM   3070  CG1 VAL A 203      17.839  33.159 -12.659  1.00 34.55    -0.071 C 
ATOM   3071 1HG1 VAL A 203      18.092  33.925 -11.890  1.00  0.00     0.028 H 
ATOM   3072 2HG1 VAL A 203      17.401  33.624 -13.573  1.00  0.00     0.028 H 
ATOM   3073 3HG1 VAL A 203      18.755  32.717 -13.115  1.00  0.00     0.028 H 
ATOM   3074  CG2 VAL A 203      15.664  32.707 -11.519  1.00 33.04    -0.071 C 
ATOM   3075 1HG2 VAL A 203      15.917  33.473 -10.750  1.00  0.00     0.028 H 
ATOM   3076 2HG2 VAL A 203      14.965  31.935 -11.121  1.00  0.00     0.028 H 
ATOM   3077 3HG2 VAL A 203      15.011  33.124 -12.321  1.00  0.00     0.028 H 
ATOM   3078  N   PRO A 204      18.345  30.691 -14.834  1.00 35.33    -0.337 N 
ATOM   3079  CA  PRO A 204      19.577  30.062 -15.326  1.00 37.43     0.091 C 
ATOM   3080  HA  PRO A 204      19.389  28.989 -15.562  1.00  0.00     0.087 H 
ATOM   3081  C   PRO A 204      20.711  30.183 -14.320  1.00 46.79     0.241 C 
ATOM   3082  O   PRO A 204      20.997  31.266 -13.803  1.00 49.48    -0.271 OA
ATOM   3083  CB  PRO A 204      19.873  30.838 -16.612  1.00 33.35    -0.036 C 
ATOM   3084  HB1 PRO A 204      20.447  30.260 -17.373  1.00  0.00     0.036 H 
ATOM   3085  HB2 PRO A 204      20.621  31.656 -16.491  1.00  0.00     0.036 H 
ATOM   3086  CG  PRO A 204      18.532  31.299 -17.076  1.00 32.66    -0.048 C 
ATOM   3087  HG1 PRO A 204      18.577  32.155 -17.789  1.00  0.00     0.035 H 
ATOM   3088  HG2 PRO A 204      18.026  30.580 -17.762  1.00  0.00     0.035 H 
ATOM   3089  CD  PRO A 204      17.746  31.595 -15.831  1.00 34.17    -0.001 C 
ATOM   3090  HD1 PRO A 204      17.733  32.670 -15.535  1.00  0.00     0.064 H 
ATOM   3091  HD2 PRO A 204      16.641  31.495 -15.944  1.00  0.00     0.064 H 
ATOM   3092  N   GLY A 205      21.358  29.053 -14.040  1.00 48.23    -0.351 N 
ATOM   3093  HN  GLY A 205      21.121  28.210 -14.563  1.00  0.00     0.163 HD
ATOM   3094  CA  GLY A 205      22.383  28.973 -13.024  1.00 46.68     0.069 C 
ATOM   3095  HA1 GLY A 205      22.832  29.978 -12.846  1.00  0.00     0.078 H 
ATOM   3096  HA2 GLY A 205      23.275  28.431 -13.415  1.00  0.00     0.078 H 
ATOM   3097  C   GLY A 205      21.927  28.362 -11.717  1.00 54.70     0.236 C 
ATOM   3098  O   GLY A 205      22.775  28.006 -10.889  1.00 62.82    -0.272 OA
ATOM   3099  N   CYS A 206      20.620  28.236 -11.506  1.00 52.12    -0.346 N 
ATOM   3100  HN  CYS A 206      19.973  28.565 -12.222  1.00  0.00     0.163 HD
ATOM   3101  CA  CYS A 206      20.080  27.647 -10.292  1.00 38.72     0.098 C 
ATOM   3102  HA  CYS A 206      20.824  27.777  -9.472  1.00  0.00     0.088 H 
ATOM   3103  C   CYS A 206      19.835  26.158 -10.494  1.00 41.71     0.242 C 
ATOM   3104  O   CYS A 206      19.489  25.709 -11.590  1.00 47.57    -0.271 OA
ATOM   3105  CB  CYS A 206      18.778  28.341  -9.885  1.00 46.47     0.013 C 
ATOM   3106  HB1 CYS A 206      18.033  28.286 -10.712  1.00  0.00     0.053 H 
ATOM   3107  HB2 CYS A 206      18.245  27.744  -9.108  1.00  0.00     0.053 H 
ATOM   3108  SG  CYS A 206      18.985  30.050  -9.335  1.00 64.27    -0.095 SA
ATOM   3109  N   VAL A 207      20.030  25.393  -9.420  1.00 40.43    -0.346 N 
ATOM   3110  HN  VAL A 207      20.336  25.823  -8.547  1.00  0.00     0.163 HD
ATOM   3111  CA  VAL A 207      19.813  23.953  -9.471  1.00 35.25     0.092 C 
ATOM   3112  HA  VAL A 207      20.396  23.538 -10.326  1.00  0.00     0.088 H 
ATOM   3113  C   VAL A 207      18.336  23.671  -9.711  1.00 38.81     0.241 C 
ATOM   3114  O   VAL A 207      17.462  24.215  -9.024  1.00 39.10    -0.271 OA
ATOM   3115  CB  VAL A 207      20.306  23.289  -8.177  1.00 29.36    -0.033 C 
ATOM   3116  HB  VAL A 207      19.802  23.783  -7.314  1.00  0.00     0.042 H 
ATOM   3117  CG1 VAL A 207      19.944  21.812  -8.164  1.00 34.79    -0.071 C 
ATOM   3118 1HG1 VAL A 207      18.843  21.677  -8.275  1.00  0.00     0.028 H 
ATOM   3119 2HG1 VAL A 207      20.334  21.298  -7.255  1.00  0.00     0.028 H 
ATOM   3120 3HG1 VAL A 207      20.511  21.240  -8.935  1.00  0.00     0.028 H 
ATOM   3121  CG2 VAL A 207      21.808  23.473  -8.025  1.00 29.83    -0.071 C 
ATOM   3122 1HG2 VAL A 207      22.073  24.556  -8.035  1.00  0.00     0.028 H 
ATOM   3123 2HG2 VAL A 207      22.375  22.901  -8.796  1.00  0.00     0.028 H 
ATOM   3124 3HG2 VAL A 207      22.198  22.959  -7.116  1.00  0.00     0.028 H 
ATOM   3125  N   ASN A 208      18.052  22.821 -10.695  1.00 42.62    -0.346 N 
ATOM   3126  HN  ASN A 208      18.816  22.453 -11.262  1.00  0.00     0.163 HD
ATOM   3127  CA  ASN A 208      16.685  22.396 -10.992  1.00 40.13     0.097 C 
ATOM   3128  HA  ASN A 208      15.990  23.241 -10.777  1.00  0.00     0.088 H 
ATOM   3129  C   ASN A 208      16.352  21.234 -10.063  1.00 43.30     0.241 C 
ATOM   3130  O   ASN A 208      16.752  20.093 -10.306  1.00 51.86    -0.271 OA
ATOM   3131  CB  ASN A 208      16.549  22.006 -12.460  1.00 36.51     0.036 C 
ATOM   3132  HB1 ASN A 208      17.134  22.695 -13.112  1.00  0.00     0.051 H 
ATOM   3133  HB2 ASN A 208      17.089  21.054 -12.672  1.00  0.00     0.051 H 
ATOM   3134  CG  ASN A 208      15.104  21.924 -12.914  1.00 36.62     0.217 C 
ATOM   3135  ND2 ASN A 208      14.836  22.412 -14.120  1.00 44.06    -0.370 N 
ATOM   3136 1HD2 ASN A 208      15.553  22.820 -14.719  1.00  0.00     0.159 HD
ATOM   3137 2HD2 ASN A 208      13.864  22.357 -14.425  1.00  0.00     0.159 HD
ATOM   3138  OD1 ASN A 208      14.238  21.431 -12.191  1.00 35.95    -0.274 OA
ATOM   3139  N   THR A 209      15.615  21.529  -8.988  1.00 38.77    -0.344 N 
ATOM   3140  HN  THR A 209      15.273  22.483  -8.869  1.00  0.00     0.163 HD
ATOM   3141  CA  THR A 209      15.285  20.527  -7.979  1.00 32.34     0.113 C 
ATOM   3142  HA  THR A 209      16.238  20.069  -7.625  1.00  0.00     0.091 H 
ATOM   3143  C   THR A 209      14.396  19.410  -8.512  1.00 30.25     0.243 C 
ATOM   3144  O   THR A 209      14.280  18.372  -7.852  1.00 33.65    -0.271 OA
ATOM   3145  CB  THR A 209      14.604  21.190  -6.776  1.00 40.31     0.060 C 
ATOM   3146  HB  THR A 209      14.409  20.417  -5.997  1.00  0.00     0.086 H 
ATOM   3147  CG2 THR A 209      15.491  22.278  -6.185  1.00 29.45    -0.050 C 
ATOM   3148 1HG2 THR A 209      16.461  21.828  -5.868  1.00  0.00     0.031 H 
ATOM   3149 2HG2 THR A 209      14.989  22.829  -5.356  1.00  0.00     0.031 H 
ATOM   3150 3HG2 THR A 209      15.630  23.136  -6.883  1.00  0.00     0.031 H 
ATOM   3151  OG1 THR A 209      13.357  21.768  -7.183  1.00 53.60    -0.393 OA
ATOM   3152  HG1 THR A 209      12.804  21.089  -7.552  1.00  0.00     0.210 HD
ATOM   3153  N   THR A 210      13.775  19.589  -9.677  1.00 31.83    -0.344 N 
ATOM   3154  HN  THR A 210      13.910  20.466 -10.180  1.00  0.00     0.163 HD
ATOM   3155  CA  THR A 210      12.909  18.570 -10.255  1.00 32.85     0.113 C 
ATOM   3156  HA  THR A 210      12.406  18.032  -9.418  1.00  0.00     0.091 H 
ATOM   3157  C   THR A 210      13.666  17.540 -11.086  1.00 42.94     0.243 C 
ATOM   3158  O   THR A 210      13.061  16.555 -11.522  1.00 53.46    -0.271 OA
ATOM   3159  CB  THR A 210      11.822  19.225 -11.117  1.00 43.06     0.060 C 
ATOM   3160  HB  THR A 210      11.152  18.432 -11.524  1.00  0.00     0.086 H 
ATOM   3161  CG2 THR A 210      10.998  20.195 -10.284  1.00 42.14    -0.050 C 
ATOM   3162 1HG2 THR A 210      10.208  20.671 -10.910  1.00  0.00     0.031 H 
ATOM   3163 2HG2 THR A 210      11.638  20.953  -9.776  1.00  0.00     0.031 H 
ATOM   3164 3HG2 THR A 210      10.571  19.705  -9.378  1.00  0.00     0.031 H 
ATOM   3165  OG1 THR A 210      12.428  19.933 -12.206  1.00 49.28    -0.393 OA
ATOM   3166  HG1 THR A 210      11.755  20.339 -12.740  1.00  0.00     0.210 HD
ATOM   3167  N   GLU A 211      14.962  17.740 -11.321  1.00 53.78    -0.346 N 
ATOM   3168  HN  GLU A 211      15.404  18.604 -11.008  1.00  0.00     0.163 HD
ATOM   3169  CA  GLU A 211      15.755  16.738 -12.020  1.00 56.72     0.090 C 
ATOM   3170  HA  GLU A 211      15.192  16.405 -12.923  1.00  0.00     0.087 H 
ATOM   3171  C   GLU A 211      15.978  15.533 -11.115  1.00 55.99     0.241 C 
ATOM   3172  O   GLU A 211      16.311  15.682  -9.935  1.00 58.05    -0.271 OA
ATOM   3173  CB  GLU A 211      17.090  17.332 -12.469  1.00 61.42    -0.029 C 
ATOM   3174  HB1 GLU A 211      17.591  17.857 -11.622  1.00  0.00     0.037 H 
ATOM   3175  HB2 GLU A 211      17.836  16.525 -12.656  1.00  0.00     0.037 H 
ATOM   3176  CG  GLU A 211      16.979  18.251 -13.679  1.00 71.51     0.018 C 
ATOM   3177  HG1 GLU A 211      16.536  17.714 -14.550  1.00  0.00     0.049 H 
ATOM   3178  HG2 GLU A 211      16.190  19.024 -13.524  1.00  0.00     0.049 H 
ATOM   3179  CD  GLU A 211      18.303  18.891 -14.049  1.00 81.51     0.172 C 
ATOM   3180  OE1 GLU A 211      18.302  19.830 -14.874  1.00 84.46    -0.648 OA
ATOM   3181  OE2 GLU A 211      19.345  18.457 -13.512  1.00 83.42    -0.648 OA
ATOM   3182  N   VAL A 212      15.790  14.337 -11.665  1.00 63.62    -0.346 N 
ATOM   3183  HN  VAL A 212      15.614  14.276 -12.668  1.00  0.00     0.163 HD
ATOM   3184  CA  VAL A 212      15.828  13.111 -10.880  1.00 61.35     0.092 C 
ATOM   3185  HA  VAL A 212      16.100  13.375  -9.831  1.00  0.00     0.088 H 
ATOM   3186  C   VAL A 212      16.902  12.185 -11.433  1.00 59.97     0.241 C 
ATOM   3187  O   VAL A 212      17.282  12.265 -12.607  1.00 55.36    -0.271 OA
ATOM   3188  CB  VAL A 212      14.454  12.406 -10.862  1.00 59.42    -0.033 C 
ATOM   3189  HB  VAL A 212      14.571  11.421 -10.353  1.00  0.00     0.042 H 
ATOM   3190  CG1 VAL A 212      13.445  13.233 -10.082  1.00 64.51    -0.071 C 
ATOM   3191 1HG1 VAL A 212      13.804  13.415  -9.042  1.00  0.00     0.028 H 
ATOM   3192 2HG1 VAL A 212      12.432  12.767 -10.094  1.00  0.00     0.028 H 
ATOM   3193 3HG1 VAL A 212      13.198  14.185 -10.606  1.00  0.00     0.028 H 
ATOM   3194  CG2 VAL A 212      13.965  12.158 -12.278  1.00 55.72    -0.071 C 
ATOM   3195 1HG2 VAL A 212      14.705  11.551 -12.850  1.00  0.00     0.028 H 
ATOM   3196 2HG2 VAL A 212      13.718  13.110 -12.802  1.00  0.00     0.028 H 
ATOM   3197 3HG2 VAL A 212      12.952  11.692 -12.290  1.00  0.00     0.028 H 
ATOM   3198  N   ASP A 213      17.392  11.300 -10.566  1.00 60.88    -0.345 N 
ATOM   3199  HN  ASP A 213      17.053  11.303  -9.604  1.00  0.00     0.163 HD
ATOM   3200  CA  ASP A 213      18.402  10.328 -10.962  1.00 54.86     0.098 C 
ATOM   3201  HA  ASP A 213      19.269  10.872 -11.405  1.00  0.00     0.088 H 
ATOM   3202  C   ASP A 213      17.834   9.377 -12.010  1.00 55.62     0.241 C 
ATOM   3203  O   ASP A 213      16.669   8.976 -11.941  1.00 66.75    -0.271 OA
ATOM   3204  CB  ASP A 213      18.884   9.553  -9.731  1.00 55.47     0.043 C 
ATOM   3205  HB1 ASP A 213      18.096   8.854  -9.365  1.00  0.00     0.052 H 
ATOM   3206  HB2 ASP A 213      18.959  10.222  -8.842  1.00  0.00     0.052 H 
ATOM   3207  CG  ASP A 213      20.190   8.820  -9.971  1.00 67.00     0.175 C 
ATOM   3208  OD1 ASP A 213      20.226   7.922 -10.838  1.00 71.53    -0.648 OA
ATOM   3209  OD2 ASP A 213      21.184   9.147  -9.289  1.00 72.96    -0.648 OA
ATOM   3210  N   ILE A 214      18.665   9.025 -12.995  1.00 47.59    -0.346 N 
ATOM   3211  HN  ILE A 214      19.625   9.370 -12.998  1.00  0.00     0.163 HD
ATOM   3212  CA  ILE A 214      18.203   8.148 -14.068  1.00 41.13     0.092 C 
ATOM   3213  HA  ILE A 214      17.253   8.570 -14.472  1.00  0.00     0.088 H 
ATOM   3214  C   ILE A 214      17.905   6.752 -13.531  1.00 42.92     0.241 C 
ATOM   3215  O   ILE A 214      17.103   6.013 -14.116  1.00 50.98    -0.271 OA
ATOM   3216  CB  ILE A 214      19.233   8.113 -15.216  1.00 43.76    -0.030 C 
ATOM   3217  HB  ILE A 214      19.646   9.140 -15.349  1.00  0.00     0.043 H 
ATOM   3218  CG1 ILE A 214      18.568   7.687 -16.527  1.00 38.63    -0.063 C 
ATOM   3219 1HG1 ILE A 214      19.330   7.317 -17.252  1.00  0.00     0.033 H 
ATOM   3220 2HG1 ILE A 214      17.977   6.752 -16.383  1.00  0.00     0.033 H 
ATOM   3221  CG2 ILE A 214      20.380   7.176 -14.894  1.00 48.43    -0.071 C 
ATOM   3222 1HG2 ILE A 214      20.864   7.486 -13.939  1.00  0.00     0.028 H 
ATOM   3223 2HG2 ILE A 214      21.112   7.106 -15.732  1.00  0.00     0.028 H 
ATOM   3224 3HG2 ILE A 214      20.057   6.109 -14.873  1.00  0.00     0.028 H 
ATOM   3225  CD1 ILE A 214      17.714   8.766 -17.155  1.00 42.45    -0.076 C 
ATOM   3226 1HD1 ILE A 214      17.230   8.456 -18.110  1.00  0.00     0.027 H 
ATOM   3227 2HD1 ILE A 214      18.305   9.701 -17.299  1.00  0.00     0.027 H 
ATOM   3228 3HD1 ILE A 214      16.952   9.136 -16.430  1.00  0.00     0.027 H 
ATOM   3229  N   LYS A 215      18.528   6.370 -12.413  1.00 46.09    -0.346 N 
ATOM   3230  HN  LYS A 215      19.228   6.980 -11.990  1.00  0.00     0.163 HD
ATOM   3231  CA  LYS A 215      18.215   5.087 -11.791  1.00 49.24     0.089 C 
ATOM   3232  HA  LYS A 215      18.300   4.290 -12.566  1.00  0.00     0.087 H 
ATOM   3233  C   LYS A 215      16.794   5.078 -11.246  1.00 61.50     0.241 C 
ATOM   3234  O   LYS A 215      16.058   4.098 -11.416  1.00 71.06    -0.271 OA
ATOM   3235  CB  LYS A 215      19.218   4.784 -10.675  1.00 46.62    -0.038 C 
ATOM   3236  HB1 LYS A 215      18.880   3.906 -10.076  1.00  0.00     0.036 H 
ATOM   3237  HB2 LYS A 215      19.179   5.576  -9.891  1.00  0.00     0.036 H 
ATOM   3238  CG  LYS A 215      20.646   4.581 -11.153  1.00 47.59    -0.061 C 
ATOM   3239  HG1 LYS A 215      20.704   3.770 -11.916  1.00  0.00     0.033 H 
ATOM   3240  HG2 LYS A 215      20.988   5.439 -11.778  1.00  0.00     0.033 H 
ATOM   3241  CD  LYS A 215      21.609   4.322  -9.999  1.00 40.40    -0.043 C 
ATOM   3242  HD1 LYS A 215      22.512   3.764 -10.341  1.00  0.00     0.035 H 
ATOM   3243  HD2 LYS A 215      21.197   3.568  -9.288  1.00  0.00     0.035 H 
ATOM   3244  CE  LYS A 215      21.992   5.609  -9.281  1.00 57.19     0.080 C 
ATOM   3245  HE1 LYS A 215      21.837   6.495  -9.939  1.00  0.00     0.075 H 
ATOM   3246  HE2 LYS A 215      23.096   5.677  -9.144  1.00  0.00     0.075 H 
ATOM   3247  NZ  LYS A 215      21.281   5.777  -7.983  1.00 70.46    -0.079 N 
ATOM   3248  HZ1 LYS A 215      21.538   6.639  -7.502  1.00  0.00     0.274 HD
ATOM   3249  HZ2 LYS A 215      21.423   4.966  -7.381  1.00  0.00     0.274 HD
ATOM   3250  HZ3 LYS A 215      20.271   5.715  -8.109  1.00  0.00     0.274 HD
ATOM   3251  N   LYS A 216      16.388   6.170 -10.599  1.00 63.16    -0.346 N 
ATOM   3252  HN  LYS A 216      17.014   6.975 -10.564  1.00  0.00     0.163 HD
ATOM   3253  CA  LYS A 216      15.093   6.269  -9.939  1.00 60.87     0.089 C 
ATOM   3254  HA  LYS A 216      14.832   5.262  -9.538  1.00  0.00     0.087 H 
ATOM   3255  C   LYS A 216      13.974   6.708 -10.875  1.00 63.38     0.241 C 
ATOM   3256  O   LYS A 216      12.802   6.600 -10.502  1.00 74.58    -0.271 OA
ATOM   3257  CB  LYS A 216      15.177   7.245  -8.756  1.00 63.02    -0.038 C 
ATOM   3258  HB1 LYS A 216      15.732   8.163  -9.059  1.00  0.00     0.036 H 
ATOM   3259  HB2 LYS A 216      14.172   7.680  -8.549  1.00  0.00     0.036 H 
ATOM   3260  CG  LYS A 216      15.776   6.672  -7.464  1.00 73.11    -0.061 C 
ATOM   3261  HG1 LYS A 216      15.650   7.383  -6.615  1.00  0.00     0.033 H 
ATOM   3262  HG2 LYS A 216      15.163   5.823  -7.081  1.00  0.00     0.033 H 
ATOM   3263  CD  LYS A 216      17.237   6.264  -7.624  1.00 74.81    -0.043 C 
ATOM   3264  HD1 LYS A 216      17.329   5.266  -8.113  1.00  0.00     0.035 H 
ATOM   3265  HD2 LYS A 216      17.750   6.884  -8.396  1.00  0.00     0.035 H 
ATOM   3266  CE  LYS A 216      17.981   6.302  -6.298  1.00 68.42     0.080 C 
ATOM   3267  HE1 LYS A 216      18.117   7.349  -5.941  1.00  0.00     0.075 H 
ATOM   3268  HE2 LYS A 216      19.052   6.019  -6.427  1.00  0.00     0.075 H 
ATOM   3269  NZ  LYS A 216      17.323   5.461  -5.263  1.00 65.56    -0.079 N 
ATOM   3270  HZ1 LYS A 216      17.822   5.486  -4.374  1.00  0.00     0.274 HD
ATOM   3271  HZ2 LYS A 216      17.199   4.503  -5.590  1.00  0.00     0.274 HD
ATOM   3272  HZ3 LYS A 216      16.343   5.720  -5.145  1.00  0.00     0.274 HD
ATOM   3273  N   SER A 217      14.301   7.192 -12.076  1.00 65.42    -0.344 N 
ATOM   3274  HN  SER A 217      15.287   7.255 -12.330  1.00  0.00     0.163 HD
ATOM   3275  CA  SER A 217      13.291   7.635 -13.040  1.00 73.89     0.109 C 
ATOM   3276  HA  SER A 217      12.465   8.132 -12.480  1.00  0.00     0.090 H 
ATOM   3277  C   SER A 217      12.715   6.419 -13.770  1.00 88.90     0.243 C 
ATOM   3278  O   SER A 217      12.972   6.171 -14.950  1.00 90.07    -0.271 OA
ATOM   3279  CB  SER A 217      13.883   8.644 -14.015  1.00 78.41     0.044 C 
ATOM   3280  HB1 SER A 217      14.255   9.553 -13.487  1.00  0.00     0.077 H 
ATOM   3281  HB2 SER A 217      13.092   9.120 -14.641  1.00  0.00     0.077 H 
ATOM   3282  OG  SER A 217      14.895   8.057 -14.815  1.00 87.93    -0.398 OA
ATOM   3283  HG  SER A 217      15.264   8.686 -15.423  1.00  0.00     0.209 HD
ATOM   3284  N   SER A 218      11.912   5.656 -13.033  1.00105.37    -0.346 N 
ATOM   3285  HN  SER A 218      11.751   5.907 -12.058  1.00  0.00     0.163 HD
ATOM   3286  CA  SER A 218      11.254   4.470 -13.575  1.00111.77     0.083 C 
ATOM   3287  HA  SER A 218      10.859   4.719 -14.588  1.00  0.00     0.086 H 
ATOM   3288  C   SER A 218      10.083   4.050 -12.691  1.00115.30     0.112 C 
ATOM   3289  HC  SER A 218       9.904   4.577 -11.738  1.00  0.00     0.146 H 
ATOM   3290  O   SER A 218       9.335   3.131 -13.027  1.00118.06    -0.305 OA
ATOM   3291  CB  SER A 218      12.249   3.315 -13.715  1.00113.75     0.041 C 
ATOM   3292  HB1 SER A 218      12.740   3.076 -12.743  1.00  0.00     0.077 H 
ATOM   3293  HB2 SER A 218      13.153   3.620 -14.292  1.00  0.00     0.077 H 
ATOM   3294  OG  SER A 218      11.630   2.172 -14.281  1.00115.81    -0.398 OA
ATOM   3295  HG  SER A 218      12.247   1.455 -14.368  1.00  0.00     0.209 HD
ATOM   3296  N   PRO A 252      -1.802 -24.572  -5.469  1.00113.55    -0.062 N 
ATOM   3297  HN1 PRO A 252      -2.776 -24.528  -5.168  1.00  0.00     0.278 HD
ATOM   3298  HN2 PRO A 252      -1.942 -24.939  -6.410  1.00  0.00     0.278 HD
ATOM   3299  CA  PRO A 252      -1.030 -25.506  -4.642  1.00113.29     0.178 C 
ATOM   3300  HA  PRO A 252      -0.854 -26.453  -5.203  1.00  0.00     0.099 H 
ATOM   3301  C   PRO A 252      -1.695 -25.812  -3.298  1.00116.25     0.251 C 
ATOM   3302  O   PRO A 252      -2.341 -24.932  -2.727  1.00119.43    -0.271 OA
ATOM   3303  CB  PRO A 252       0.294 -24.768  -4.438  1.00107.50    -0.028 C 
ATOM   3304  HB1 PRO A 252       1.094 -25.052  -5.161  1.00  0.00     0.036 H 
ATOM   3305  HB2 PRO A 252       0.850 -25.069  -3.520  1.00  0.00     0.036 H 
ATOM   3306  CG  PRO A 252      -0.087 -23.329  -4.480  1.00104.61    -0.040 C 
ATOM   3307  HG1 PRO A 252       0.770 -22.645  -4.680  1.00  0.00     0.035 H 
ATOM   3308  HG2 PRO A 252      -0.361 -22.910  -3.484  1.00  0.00     0.035 H 
ATOM   3309  CD  PRO A 252      -1.190 -23.231  -5.502  1.00108.08     0.083 C 
ATOM   3310  HD1 PRO A 252      -1.904 -22.391  -5.334  1.00  0.00     0.075 H 
ATOM   3311  HD2 PRO A 252      -0.857 -22.898  -6.513  1.00  0.00     0.075 H 
ATOM   3312  N   PRO A 253      -1.542 -27.040  -2.807  1.00111.77    -0.337 N 
ATOM   3313  CA  PRO A 253      -2.133 -27.397  -1.514  1.00107.44     0.091 C 
ATOM   3314  HA  PRO A 253      -3.217 -27.134  -1.500  1.00  0.00     0.087 H 
ATOM   3315  C   PRO A 253      -1.410 -26.701  -0.373  1.00114.20     0.241 C 
ATOM   3316  O   PRO A 253      -0.280 -26.230  -0.500  1.00114.00    -0.271 OA
ATOM   3317  CB  PRO A 253      -1.956 -28.921  -1.440  1.00 99.35    -0.036 C 
ATOM   3318  HB1 PRO A 253      -1.215 -29.250  -0.674  1.00  0.00     0.036 H 
ATOM   3319  HB2 PRO A 253      -2.835 -29.454  -1.009  1.00  0.00     0.036 H 
ATOM   3320  CG  PRO A 253      -1.614 -29.351  -2.832  1.00102.13    -0.048 C 
ATOM   3321  HG1 PRO A 253      -1.032 -30.301  -2.873  1.00  0.00     0.035 H 
ATOM   3322  HG2 PRO A 253      -2.495 -29.706  -3.416  1.00  0.00     0.035 H 
ATOM   3323  CD  PRO A 253      -0.910 -28.195  -3.462  1.00107.49    -0.001 C 
ATOM   3324  HD1 PRO A 253       0.202 -28.226  -3.386  1.00  0.00     0.064 H 
ATOM   3325  HD2 PRO A 253      -0.943 -28.177  -4.576  1.00  0.00     0.064 H 
ATOM   3326  N   THR A 254      -2.091 -26.620   0.763  1.00126.65    -0.344 N 
ATOM   3327  HN  THR A 254      -3.034 -27.004   0.830  1.00  0.00     0.163 HD
ATOM   3328  CA  THR A 254      -1.472 -25.974   1.913  1.00125.39     0.113 C 
ATOM   3329  HA  THR A 254      -0.729 -25.232   1.538  1.00  0.00     0.091 H 
ATOM   3330  C   THR A 254      -0.734 -26.998   2.759  1.00122.74     0.243 C 
ATOM   3331  O   THR A 254      -0.627 -26.861   3.984  1.00128.53    -0.271 OA
ATOM   3332  CB  THR A 254      -2.514 -25.228   2.748  1.00127.49     0.060 C 
ATOM   3333  HB  THR A 254      -2.903 -24.365   2.158  1.00  0.00     0.086 H 
ATOM   3334  CG2 THR A 254      -3.661 -26.138   3.102  1.00129.98    -0.050 C 
ATOM   3335 1HG2 THR A 254      -4.421 -25.594   3.711  1.00  0.00     0.031 H 
ATOM   3336 2HG2 THR A 254      -3.311 -27.066   3.611  1.00  0.00     0.031 H 
ATOM   3337 3HG2 THR A 254      -4.114 -26.605   2.196  1.00  0.00     0.031 H 
ATOM   3338  OG1 THR A 254      -1.911 -24.738   3.951  1.00125.53    -0.393 OA
ATOM   3339  HG1 THR A 254      -2.558 -24.275   4.470  1.00  0.00     0.210 HD
ATOM   3340  N   GLU A 255      -0.259 -28.043   2.098  1.00114.75    -0.346 N 
ATOM   3341  HN  GLU A 255      -0.525 -28.171   1.122  1.00  0.00     0.163 HD
ATOM   3342  CA  GLU A 255       0.624 -29.008   2.713  1.00105.52     0.090 C 
ATOM   3343  HA  GLU A 255       0.547 -28.894   3.819  1.00  0.00     0.087 H 
ATOM   3344  C   GLU A 255       2.073 -28.788   2.313  1.00103.54     0.241 C 
ATOM   3345  O   GLU A 255       2.963 -28.913   3.159  1.00111.71    -0.271 OA
ATOM   3346  CB  GLU A 255       0.203 -30.435   2.350  1.00105.58    -0.029 C 
ATOM   3347  HB1 GLU A 255      -0.897 -30.570   2.477  1.00  0.00     0.037 H 
ATOM   3348  HB2 GLU A 255       0.282 -30.606   1.251  1.00  0.00     0.037 H 
ATOM   3349  CG  GLU A 255       0.970 -31.494   3.119  1.00104.63     0.018 C 
ATOM   3350  HG1 GLU A 255       0.648 -31.519   4.186  1.00  0.00     0.049 H 
ATOM   3351  HG2 GLU A 255       2.035 -31.192   3.255  1.00  0.00     0.049 H 
ATOM   3352  CD  GLU A 255       0.877 -32.875   2.495  1.00108.81     0.172 C 
ATOM   3353  OE1 GLU A 255       1.155 -33.017   1.282  1.00111.04    -0.648 OA
ATOM   3354  OE2 GLU A 255       0.528 -33.824   3.229  1.00109.20    -0.648 OA
ATOM   3355  N   ASP A 256       2.336 -28.444   1.047  1.00 93.22    -0.346 N 
ATOM   3356  HN  ASP A 256       1.583 -28.435   0.360  1.00  0.00     0.163 HD
ATOM   3357  CA  ASP A 256       3.691 -28.081   0.639  1.00 93.05     0.098 C 
ATOM   3358  HA  ASP A 256       4.394 -28.819   1.091  1.00  0.00     0.088 H 
ATOM   3359  C   ASP A 256       4.090 -26.693   1.131  1.00100.85     0.241 C 
ATOM   3360  O   ASP A 256       5.287 -26.423   1.286  1.00105.50    -0.271 OA
ATOM   3361  CB  ASP A 256       3.835 -28.167  -0.888  1.00 95.58     0.043 C 
ATOM   3362  HB1 ASP A 256       3.684 -29.214  -1.241  1.00  0.00     0.052 H 
ATOM   3363  HB2 ASP A 256       4.897 -28.020  -1.194  1.00  0.00     0.052 H 
ATOM   3364  CG  ASP A 256       2.915 -27.202  -1.640  1.00 99.85     0.175 C 
ATOM   3365  OD1 ASP A 256       2.371 -26.253  -1.037  1.00 98.78    -0.648 OA
ATOM   3366  OD2 ASP A 256       2.736 -27.399  -2.861  1.00102.64    -0.648 OA
ATOM   3367  N   GLU A 257       3.113 -25.816   1.379  1.00101.52    -0.346 N 
ATOM   3368  HN  GLU A 257       2.143 -26.085   1.217  1.00  0.00     0.163 HD
ATOM   3369  CA  GLU A 257       3.415 -24.478   1.879  1.00 93.77     0.090 C 
ATOM   3370  HA  GLU A 257       4.174 -24.016   1.205  1.00  0.00     0.087 H 
ATOM   3371  C   GLU A 257       3.998 -24.536   3.285  1.00 78.17     0.241 C 
ATOM   3372  O   GLU A 257       4.950 -23.812   3.599  1.00 76.33    -0.271 OA
ATOM   3373  CB  GLU A 257       2.157 -23.608   1.852  1.00 95.12    -0.029 C 
ATOM   3374  HB1 GLU A 257       2.366 -22.602   2.286  1.00  0.00     0.037 H 
ATOM   3375  HB2 GLU A 257       1.408 -23.979   2.590  1.00  0.00     0.037 H 
ATOM   3376  CG  GLU A 257       1.529 -23.476   0.471  1.00 97.43     0.018 C 
ATOM   3377  HG1 GLU A 257       1.470 -24.468  -0.035  1.00  0.00     0.049 H 
ATOM   3378  HG2 GLU A 257       2.220 -22.953  -0.231  1.00  0.00     0.049 H 
ATOM   3379  CD  GLU A 257       0.172 -22.801   0.495  1.00 98.22     0.172 C 
ATOM   3380  OE1 GLU A 257      -0.129 -22.100   1.484  1.00 95.72    -0.648 OA
ATOM   3381  OE2 GLU A 257      -0.595 -22.975  -0.476  1.00100.64    -0.648 OA
ATOM   3382  N   LEU A 258       3.439 -25.389   4.146  1.00 71.14    -0.346 N 
ATOM   3383  HN  LEU A 258       2.605 -25.910   3.875  1.00  0.00     0.163 HD
ATOM   3384  CA  LEU A 258       4.015 -25.580   5.471  1.00 76.37     0.089 C 
ATOM   3385  HA  LEU A 258       4.148 -24.578   5.942  1.00  0.00     0.087 H 
ATOM   3386  C   LEU A 258       5.378 -26.254   5.392  1.00 89.21     0.241 C 
ATOM   3387  O   LEU A 258       6.260 -25.964   6.210  1.00 99.82    -0.271 OA
ATOM   3388  CB  LEU A 258       3.060 -26.396   6.344  1.00 76.59    -0.035 C 
ATOM   3389  HB1 LEU A 258       2.843 -27.374   5.854  1.00  0.00     0.037 H 
ATOM   3390  HB2 LEU A 258       3.591 -26.743   7.261  1.00  0.00     0.037 H 
ATOM   3391  CG  LEU A 258       1.748 -25.709   6.733  1.00 73.70    -0.059 C 
ATOM   3392  HG  LEU A 258       1.313 -25.246   5.817  1.00  0.00     0.038 H 
ATOM   3393  CD1 LEU A 258       0.749 -26.718   7.273  1.00 67.93    -0.073 C 
ATOM   3394 1HD1 LEU A 258       0.567 -27.527   6.527  1.00  0.00     0.028 H 
ATOM   3395 2HD1 LEU A 258      -0.200 -26.229   7.594  1.00  0.00     0.028 H 
ATOM   3396 3HD1 LEU A 258       1.067 -27.129   8.260  1.00  0.00     0.028 H 
ATOM   3397  CD2 LEU A 258       1.997 -24.604   7.752  1.00 68.25    -0.073 C 
ATOM   3398 1HD2 LEU A 258       2.730 -23.863   7.356  1.00  0.00     0.028 H 
ATOM   3399 2HD2 LEU A 258       2.315 -25.015   8.739  1.00  0.00     0.028 H 
ATOM   3400 3HD2 LEU A 258       1.048 -24.115   8.073  1.00  0.00     0.028 H 
ATOM   3401  N   GLN A 259       5.573 -27.145   4.416  1.00 88.33    -0.346 N 
ATOM   3402  HN  GLN A 259       4.803 -27.391   3.794  1.00  0.00     0.163 HD
ATOM   3403  CA  GLN A 259       6.879 -27.768   4.234  1.00 85.27     0.090 C 
ATOM   3404  HA  GLN A 259       7.210 -28.177   5.217  1.00  0.00     0.087 H 
ATOM   3405  C   GLN A 259       7.920 -26.761   3.764  1.00 75.97     0.241 C 
ATOM   3406  O   GLN A 259       9.102 -26.892   4.103  1.00 79.49    -0.271 OA
ATOM   3407  CB  GLN A 259       6.773 -28.930   3.246  1.00 98.93    -0.030 C 
ATOM   3408  HB1 GLN A 259       6.370 -28.579   2.268  1.00  0.00     0.037 H 
ATOM   3409  HB2 GLN A 259       7.786 -29.264   2.921  1.00  0.00     0.037 H 
ATOM   3410  CG  GLN A 259       5.963 -30.105   3.769  1.00105.87     0.011 C 
ATOM   3411  HG1 GLN A 259       5.878 -30.909   3.001  1.00  0.00     0.047 H 
ATOM   3412  HG2 GLN A 259       4.885 -29.838   3.868  1.00  0.00     0.047 H 
ATOM   3413  CD  GLN A 259       6.514 -30.650   5.072  1.00110.82     0.215 C 
ATOM   3414  NE2 GLN A 259       7.771 -31.081   5.049  1.00114.62    -0.370 N 
ATOM   3415 1HE2 GLN A 259       8.142 -31.448   5.926  1.00  0.00     0.159 HD
ATOM   3416 2HE2 GLN A 259       8.346 -31.053   4.207  1.00  0.00     0.159 HD
ATOM   3417  OE1 GLN A 259       5.820 -30.684   6.087  1.00110.61    -0.274 OA
ATOM   3418  N   GLN A 260       7.506 -25.757   2.987  1.00 71.26    -0.346 N 
ATOM   3419  HN  GLN A 260       6.538 -25.730   2.666  1.00  0.00     0.163 HD
ATOM   3420  CA  GLN A 260       8.429 -24.698   2.594  1.00 81.28     0.090 C 
ATOM   3421  HA  GLN A 260       9.357 -25.173   2.197  1.00  0.00     0.087 H 
ATOM   3422  C   GLN A 260       8.811 -23.822   3.781  1.00 80.52     0.241 C 
ATOM   3423  O   GLN A 260       9.927 -23.291   3.825  1.00 72.57    -0.271 OA
ATOM   3424  CB  GLN A 260       7.811 -23.851   1.481  1.00 89.85    -0.030 C 
ATOM   3425  HB1 GLN A 260       8.431 -22.945   1.288  1.00  0.00     0.037 H 
ATOM   3426  HB2 GLN A 260       6.872 -23.365   1.834  1.00  0.00     0.037 H 
ATOM   3427  CG  GLN A 260       7.564 -24.615   0.188  1.00 96.48     0.011 C 
ATOM   3428  HG1 GLN A 260       8.494 -24.677  -0.423  1.00  0.00     0.047 H 
ATOM   3429  HG2 GLN A 260       7.408 -25.700   0.389  1.00  0.00     0.047 H 
ATOM   3430  CD  GLN A 260       6.417 -24.042  -0.624  1.00 97.79     0.215 C 
ATOM   3431  NE2 GLN A 260       5.920 -24.823  -1.576  1.00 90.31    -0.370 N 
ATOM   3432 1HE2 GLN A 260       5.149 -24.438  -2.122  1.00  0.00     0.159 HD
ATOM   3433 2HE2 GLN A 260       6.284 -25.757  -1.767  1.00  0.00     0.159 HD
ATOM   3434  OE1 GLN A 260       5.978 -22.915  -0.393  1.00103.54    -0.274 OA
ATOM   3435  N   GLN A 261       7.903 -23.664   4.748  1.00 84.70    -0.346 N 
ATOM   3436  HN  GLN A 261       6.990 -24.109   4.657  1.00  0.00     0.163 HD
ATOM   3437  CA  GLN A 261       8.198 -22.864   5.933  1.00 79.87     0.090 C 
ATOM   3438  HA  GLN A 261       8.639 -21.895   5.603  1.00  0.00     0.087 H 
ATOM   3439  C   GLN A 261       9.202 -23.565   6.841  1.00 75.40     0.241 C 
ATOM   3440  O   GLN A 261      10.177 -22.953   7.292  1.00 71.06    -0.271 OA
ATOM   3441  CB  GLN A 261       6.910 -22.571   6.706  1.00 81.92    -0.030 C 
ATOM   3442  HB1 GLN A 261       7.132 -22.471   7.794  1.00  0.00     0.037 H 
ATOM   3443  HB2 GLN A 261       6.259 -23.476   6.720  1.00  0.00     0.037 H 
ATOM   3444  CG  GLN A 261       6.120 -21.369   6.224  1.00 82.95     0.011 C 
ATOM   3445  HG1 GLN A 261       6.781 -20.484   6.073  1.00  0.00     0.047 H 
ATOM   3446  HG2 GLN A 261       5.770 -21.509   5.174  1.00  0.00     0.047 H 
ATOM   3447  CD  GLN A 261       4.964 -21.041   7.151  1.00 81.52     0.215 C 
ATOM   3448  NE2 GLN A 261       5.242 -20.262   8.191  1.00 83.27    -0.370 N 
ATOM   3449 1HE2 GLN A 261       6.176 -19.890   8.366  1.00  0.00     0.159 HD
ATOM   3450 2HE2 GLN A 261       4.465 -20.042   8.814  1.00  0.00     0.159 HD
ATOM   3451  OE1 GLN A 261       3.837 -21.490   6.940  1.00 72.28    -0.274 OA
ATOM   3452  N   ILE A 262       8.972 -24.851   7.123  1.00 74.91    -0.346 N 
ATOM   3453  HN  ILE A 262       8.233 -25.348   6.625  1.00  0.00     0.163 HD
ATOM   3454  CA  ILE A 262       9.759 -25.559   8.131  1.00 69.50     0.092 C 
ATOM   3455  HA  ILE A 262       9.670 -24.999   9.091  1.00  0.00     0.088 H 
ATOM   3456  C   ILE A 262      11.233 -25.593   7.744  1.00 77.89     0.241 C 
ATOM   3457  O   ILE A 262      12.115 -25.371   8.583  1.00 83.81    -0.271 OA
ATOM   3458  CB  ILE A 262       9.187 -26.973   8.352  1.00 63.95    -0.030 C 
ATOM   3459  HB  ILE A 262       9.109 -27.480   7.362  1.00  0.00     0.043 H 
ATOM   3460  CG1 ILE A 262       7.786 -26.890   8.966  1.00 64.91    -0.063 C 
ATOM   3461 1HG1 ILE A 262       7.816 -26.336   9.933  1.00  0.00     0.033 H 
ATOM   3462 2HG1 ILE A 262       7.140 -26.201   8.373  1.00  0.00     0.033 H 
ATOM   3463  CG2 ILE A 262      10.105 -27.794   9.241  1.00 66.19    -0.071 C 
ATOM   3464 1HG2 ILE A 262       9.691 -28.817   9.401  1.00  0.00     0.028 H 
ATOM   3465 2HG2 ILE A 262      10.313 -27.278  10.207  1.00  0.00     0.028 H 
ATOM   3466 3HG2 ILE A 262      11.145 -27.828   8.840  1.00  0.00     0.028 H 
ATOM   3467  CD1 ILE A 262       7.108 -28.232   9.144  1.00 62.23    -0.076 C 
ATOM   3468 1HD1 ILE A 262       6.088 -28.172   9.591  1.00  0.00     0.027 H 
ATOM   3469 2HD1 ILE A 262       7.754 -28.921   9.737  1.00  0.00     0.027 H 
ATOM   3470 3HD1 ILE A 262       7.078 -28.786   8.177  1.00  0.00     0.027 H 
ATOM   3471  N   LYS A 263      11.528 -25.858   6.469  1.00 80.30    -0.346 N 
ATOM   3472  HN  LYS A 263      10.783 -26.078   5.808  1.00  0.00     0.163 HD
ATOM   3473  CA  LYS A 263      12.917 -25.833   6.022  1.00 80.97     0.089 C 
ATOM   3474  HA  LYS A 263      13.517 -26.470   6.713  1.00  0.00     0.087 H 
ATOM   3475  C   LYS A 263      13.490 -24.421   6.059  1.00 76.53     0.241 C 
ATOM   3476  O   LYS A 263      14.693 -24.246   6.287  1.00 85.24    -0.271 OA
ATOM   3477  CB  LYS A 263      13.024 -26.424   4.614  1.00 91.52    -0.038 C 
ATOM   3478  HB1 LYS A 263      12.591 -27.451   4.591  1.00  0.00     0.036 H 
ATOM   3479  HB2 LYS A 263      12.322 -25.904   3.921  1.00  0.00     0.036 H 
ATOM   3480  CG  LYS A 263      14.431 -26.431   4.033  1.00 95.39    -0.061 C 
ATOM   3481  HG1 LYS A 263      14.780 -25.398   3.799  1.00  0.00     0.033 H 
ATOM   3482  HG2 LYS A 263      14.444 -26.857   3.003  1.00  0.00     0.033 H 
ATOM   3483  CD  LYS A 263      15.409 -27.153   4.943  1.00 94.26    -0.043 C 
ATOM   3484  HD1 LYS A 263      15.080 -28.197   5.155  1.00  0.00     0.035 H 
ATOM   3485  HD2 LYS A 263      15.377 -26.752   5.983  1.00  0.00     0.035 H 
ATOM   3486  CE  LYS A 263      16.815 -27.113   4.369  1.00 95.74     0.080 C 
ATOM   3487  HE1 LYS A 263      17.109 -26.075   4.089  1.00  0.00     0.075 H 
ATOM   3488  HE2 LYS A 263      16.854 -27.585   3.359  1.00  0.00     0.075 H 
ATOM   3489  NZ  LYS A 263      17.809 -27.726   5.291  1.00 97.36    -0.079 N 
ATOM   3490  HZ1 LYS A 263      18.753 -27.699   4.906  1.00  0.00     0.274 HD
ATOM   3491  HZ2 LYS A 263      17.540 -28.676   5.547  1.00  0.00     0.274 HD
ATOM   3492  HZ3 LYS A 263      17.773 -27.294   6.215  1.00  0.00     0.274 HD
ATOM   3493  N   TYR A 264      12.645 -23.407   5.857  1.00 68.97    -0.346 N 
ATOM   3494  HN  TYR A 264      11.660 -23.602   5.678  1.00  0.00     0.163 HD
ATOM   3495  CA  TYR A 264      13.110 -22.023   5.888  1.00 70.06     0.093 C 
ATOM   3496  HA  TYR A 264      13.972 -21.929   5.188  1.00  0.00     0.088 H 
ATOM   3497  C   TYR A 264      13.583 -21.628   7.284  1.00 69.93     0.241 C 
ATOM   3498  O   TYR A 264      14.691 -21.103   7.450  1.00 64.84    -0.271 OA
ATOM   3499  CB  TYR A 264      11.995 -21.093   5.403  1.00 73.22    -0.014 C 
ATOM   3500  HB1 TYR A 264      11.012 -21.422   5.815  1.00  0.00     0.043 H 
ATOM   3501  HB2 TYR A 264      11.811 -21.247   4.314  1.00  0.00     0.043 H 
ATOM   3502  CG  TYR A 264      12.219 -19.624   5.693  1.00 70.40    -0.056 A 
ATOM   3503  CD1 TYR A 264      12.990 -18.836   4.848  1.00 68.18    -0.074 A 
ATOM   3504  HD1 TYR A 264      13.450 -19.289   3.954  1.00  0.00     0.084 H 
ATOM   3505  CD2 TYR A 264      11.643 -19.021   6.805  1.00 70.25    -0.074 A 
ATOM   3506  HD2 TYR A 264      11.018 -19.624   7.485  1.00  0.00     0.084 H 
ATOM   3507  CE1 TYR A 264      13.191 -17.492   5.109  1.00 70.30    -0.051 A 
ATOM   3508  HE1 TYR A 264      13.810 -16.882   4.430  1.00  0.00     0.087 H 
ATOM   3509  CE2 TYR A 264      11.839 -17.680   7.073  1.00 71.30    -0.051 A 
ATOM   3510  HE2 TYR A 264      11.378 -17.220   7.963  1.00  0.00     0.087 H 
ATOM   3511  CZ  TYR A 264      12.613 -16.920   6.223  1.00 72.34     0.065 A 
ATOM   3512  OH  TYR A 264      12.810 -15.583   6.487  1.00 68.85    -0.361 OA
ATOM   3513  HH  TYR A 264      13.344 -15.059   5.901  1.00  0.00     0.217 HD
ATOM   3514  N   TRP A 265      12.756 -21.877   8.304  1.00 73.17    -0.346 N 
ATOM   3515  HN  TRP A 265      11.870 -22.353   8.134  1.00  0.00     0.163 HD
ATOM   3516  CA  TRP A 265      13.113 -21.471   9.660  1.00 67.72     0.093 C 
ATOM   3517  HA  TRP A 265      13.448 -20.408   9.626  1.00  0.00     0.088 H 
ATOM   3518  C   TRP A 265      14.253 -22.308  10.229  1.00 62.73     0.241 C 
ATOM   3519  O   TRP A 265      15.055 -21.797  11.019  1.00 62.26    -0.271 OA
ATOM   3520  CB  TRP A 265      11.892 -21.554  10.579  1.00 74.69    -0.012 C 
ATOM   3521  HB1 TRP A 265      12.199 -21.482  11.648  1.00  0.00     0.044 H 
ATOM   3522  HB2 TRP A 265      11.467 -22.585  10.576  1.00  0.00     0.044 H 
ATOM   3523  CG  TRP A 265      10.830 -20.543  10.264  1.00 78.99    -0.028 A 
ATOM   3524  CD1 TRP A 265       9.535 -20.795   9.915  1.00 79.73    -0.015 A 
ATOM   3525  HD1 TRP A 265       9.091 -21.800   9.819  1.00  0.00     0.112 H 
ATOM   3526  CD2 TRP A 265      10.976 -19.117  10.260  1.00 72.20    -0.002 A 
ATOM   3527  CE2 TRP A 265       9.727 -18.570   9.905  1.00 71.10     0.042 A 
ATOM   3528  CE3 TRP A 265      12.041 -18.250  10.526  1.00 64.21    -0.070 A 
ATOM   3529  HE3 TRP A 265      13.031 -18.646  10.808  1.00  0.00     0.084 H 
ATOM   3530  NE1 TRP A 265       8.864 -19.615   9.700  1.00 76.86    -0.365 N 
ATOM   3531  HE1 TRP A 265       7.884 -19.531   9.432  1.00  0.00     0.165 HD
ATOM   3532  CZ2 TRP A 265       9.515 -17.197   9.807  1.00 69.01    -0.056 A 
ATOM   3533  HZ2 TRP A 265       8.530 -16.788   9.526  1.00  0.00     0.086 H 
ATOM   3534  CZ3 TRP A 265      11.828 -16.888  10.429  1.00 64.64    -0.082 A 
ATOM   3535  HZ3 TRP A 265      12.659 -16.193  10.636  1.00  0.00     0.083 H 
ATOM   3536  CH2 TRP A 265      10.575 -16.375  10.073  1.00 68.38    -0.081 A 
ATOM   3537  HH2 TRP A 265      10.440 -15.282  10.005  1.00  0.00     0.083 H 
ATOM   3538  N   GLN A 266      14.342 -23.586   9.850  1.00 63.26    -0.346 N 
ATOM   3539  HN  GLN A 266      13.656 -23.974   9.203  1.00  0.00     0.163 HD
ATOM   3540  CA  GLN A 266      15.420 -24.429  10.361  1.00 62.83     0.090 C 
ATOM   3541  HA  GLN A 266      15.417 -24.362  11.474  1.00  0.00     0.087 H 
ATOM   3542  C   GLN A 266      16.778 -23.955   9.859  1.00 69.37     0.241 C 
ATOM   3543  O   GLN A 266      17.775 -24.028  10.586  1.00 80.85    -0.271 OA
ATOM   3544  CB  GLN A 266      15.180 -25.887   9.970  1.00 59.05    -0.030 C 
ATOM   3545  HB1 GLN A 266      15.106 -25.988   8.862  1.00  0.00     0.037 H 
ATOM   3546  HB2 GLN A 266      14.151 -26.205  10.257  1.00  0.00     0.037 H 
ATOM   3547  CG  GLN A 266      16.214 -26.856  10.528  1.00 64.73     0.011 C 
ATOM   3548  HG1 GLN A 266      16.034 -27.892  10.156  1.00  0.00     0.047 H 
ATOM   3549  HG2 GLN A 266      17.217 -26.674  10.077  1.00  0.00     0.047 H 
ATOM   3550  CD  GLN A 266      16.284 -26.826  12.043  1.00 68.76     0.215 C 
ATOM   3551  NE2 GLN A 266      17.395 -26.326  12.574  1.00 61.59    -0.370 N 
ATOM   3552 1HE2 GLN A 266      17.442 -26.306  13.593  1.00  0.00     0.159 HD
ATOM   3553 2HE2 GLN A 266      18.168 -25.979  12.006  1.00  0.00     0.159 HD
ATOM   3554  OE1 GLN A 266      15.351 -27.245  12.729  1.00 75.44    -0.274 OA
ATOM   3555  N   ILE A 267      16.835 -23.467   8.618  1.00 66.72    -0.346 N 
ATOM   3556  HN  ILE A 267      15.999 -23.477   8.033  1.00  0.00     0.163 HD
ATOM   3557  CA  ILE A 267      18.081 -22.919   8.088  1.00 71.67     0.092 C 
ATOM   3558  HA  ILE A 267      18.873 -23.697   8.192  1.00  0.00     0.088 H 
ATOM   3559  C   ILE A 267      18.509 -21.698   8.892  1.00 70.76     0.241 C 
ATOM   3560  O   ILE A 267      19.701 -21.498   9.162  1.00 67.68    -0.271 OA
ATOM   3561  CB  ILE A 267      17.921 -22.596   6.589  1.00 74.39    -0.030 C 
ATOM   3562  HB  ILE A 267      16.885 -22.219   6.424  1.00  0.00     0.043 H 
ATOM   3563  CG1 ILE A 267      18.107 -23.862   5.748  1.00 71.79    -0.063 C 
ATOM   3564 1HG1 ILE A 267      17.881 -23.659   4.675  1.00  0.00     0.033 H 
ATOM   3565 2HG1 ILE A 267      17.305 -24.604   5.970  1.00  0.00     0.033 H 
ATOM   3566  CG2 ILE A 267      18.895 -21.511   6.150  1.00 75.12    -0.071 C 
ATOM   3567 1HG2 ILE A 267      18.760 -20.589   6.762  1.00  0.00     0.028 H 
ATOM   3568 2HG2 ILE A 267      18.812 -21.298   5.059  1.00  0.00     0.028 H 
ATOM   3569 3HG2 ILE A 267      19.950 -21.870   6.171  1.00  0.00     0.028 H 
ATOM   3570  CD1 ILE A 267      19.477 -24.493   5.897  1.00 71.26    -0.076 C 
ATOM   3571 1HD1 ILE A 267      19.612 -25.415   5.285  1.00  0.00     0.027 H 
ATOM   3572 2HD1 ILE A 267      19.703 -24.696   6.970  1.00  0.00     0.027 H 
ATOM   3573 3HD1 ILE A 267      20.279 -23.751   5.675  1.00  0.00     0.027 H 
ATOM   3574  N   GLN A 268      17.543 -20.874   9.306  1.00 69.23    -0.346 N 
ATOM   3575  HN  GLN A 268      16.572 -21.076   9.068  1.00  0.00     0.163 HD
ATOM   3576  CA  GLN A 268      17.860 -19.688  10.094  1.00 57.16     0.090 C 
ATOM   3577  HA  GLN A 268      18.638 -19.105   9.548  1.00  0.00     0.087 H 
ATOM   3578  C   GLN A 268      18.414 -20.051  11.466  1.00 56.18     0.241 C 
ATOM   3579  O   GLN A 268      19.281 -19.342  11.988  1.00 60.73    -0.271 OA
ATOM   3580  CB  GLN A 268      16.617 -18.808  10.239  1.00 58.87    -0.030 C 
ATOM   3581  HB1 GLN A 268      15.842 -19.329  10.849  1.00  0.00     0.037 H 
ATOM   3582  HB2 GLN A 268      16.832 -17.939  10.904  1.00  0.00     0.037 H 
ATOM   3583  CG  GLN A 268      16.021 -18.331   8.918  1.00 68.88     0.011 C 
ATOM   3584  HG1 GLN A 268      15.952 -19.170   8.187  1.00  0.00     0.047 H 
ATOM   3585  HG2 GLN A 268      14.937 -18.098   9.032  1.00  0.00     0.047 H 
ATOM   3586  CD  GLN A 268      16.769 -17.152   8.321  1.00 83.26     0.215 C 
ATOM   3587  NE2 GLN A 268      16.027 -16.117   7.941  1.00 92.48    -0.370 N 
ATOM   3588 1HE2 GLN A 268      16.529 -15.325   7.540  1.00  0.00     0.159 HD
ATOM   3589 2HE2 GLN A 268      15.012 -16.105   8.036  1.00  0.00     0.159 HD
ATOM   3590  OE1 GLN A 268      17.995 -17.167   8.206  1.00 85.00    -0.274 OA
ATOM   3591  N   LEU A 269      17.932 -21.145  12.062  1.00 52.83    -0.346 N 
ATOM   3592  HN  LEU A 269      17.211 -21.698  11.599  1.00  0.00     0.163 HD
ATOM   3593  CA  LEU A 269      18.430 -21.555  13.372  1.00 54.23     0.089 C 
ATOM   3594  HA  LEU A 269      18.454 -20.657  14.033  1.00  0.00     0.087 H 
ATOM   3595  C   LEU A 269      19.841 -22.121  13.287  1.00 60.50     0.241 C 
ATOM   3596  O   LEU A 269      20.592 -22.055  14.268  1.00 66.83    -0.271 OA
ATOM   3597  CB  LEU A 269      17.488 -22.583  13.997  1.00 54.93    -0.035 C 
ATOM   3598  HB1 LEU A 269      17.300 -23.409  13.272  1.00  0.00     0.037 H 
ATOM   3599  HB2 LEU A 269      18.020 -23.138  14.805  1.00  0.00     0.037 H 
ATOM   3600  CG  LEU A 269      16.158 -22.053  14.528  1.00 48.68    -0.059 C 
ATOM   3601  HG  LEU A 269      15.683 -21.428  13.736  1.00  0.00     0.038 H 
ATOM   3602  CD1 LEU A 269      15.230 -23.204  14.854  1.00 50.42    -0.073 C 
ATOM   3603 1HD1 LEU A 269      14.259 -22.817  15.242  1.00  0.00     0.028 H 
ATOM   3604 2HD1 LEU A 269      15.699 -23.931  15.557  1.00  0.00     0.028 H 
ATOM   3605 3HD1 LEU A 269      15.089 -23.885  13.983  1.00  0.00     0.028 H 
ATOM   3606  CD2 LEU A 269      16.391 -21.187  15.753  1.00 48.11    -0.073 C 
ATOM   3607 1HD2 LEU A 269      15.420 -20.800  16.141  1.00  0.00     0.028 H 
ATOM   3608 2HD2 LEU A 269      17.116 -20.365  15.550  1.00  0.00     0.028 H 
ATOM   3609 3HD2 LEU A 269      16.969 -21.725  16.540  1.00  0.00     0.028 H 
ATOM   3610  N   ASP A 270      20.219 -22.674  12.132  1.00 59.08    -0.344 N 
ATOM   3611  HN  ASP A 270      19.567 -22.690  11.347  1.00  0.00     0.163 HD
ATOM   3612  CA  ASP A 270      21.546 -23.256  11.972  1.00 60.00     0.108 C 
ATOM   3613  HA  ASP A 270      21.735 -23.930  12.840  1.00  0.00     0.090 H 
ATOM   3614  C   ASP A 270      22.648 -22.205  11.941  1.00 61.36     0.244 C 
ATOM   3615  O   ASP A 270      23.821 -22.553  12.116  1.00 75.00    -0.258 OA
ATOM   3616  CB  ASP A 270      21.601 -24.098  10.695  1.00 69.77     0.044 C 
ATOM   3617  HB1 ASP A 270      21.440 -23.465   9.791  1.00  0.00     0.053 H 
ATOM   3618  HB2 ASP A 270      22.640 -24.445  10.490  1.00  0.00     0.053 H 
ATOM   3619  CG  ASP A 270      20.632 -25.266  10.720  1.00 80.27     0.175 C 
ATOM   3620  OD1 ASP A 270      20.388 -25.816  11.816  1.00 83.29    -0.648 OA
ATOM   3621  OD2 ASP A 270      20.116 -25.633   9.643  1.00 83.80    -0.648 OA
ATOM   3622  N  AARG A 271      22.308 -20.937  11.724  0.46 51.86    -0.338 N 
ATOM   3623  H  AARG A 271      21.326 -20.690  11.603  1.00  0.00     0.164 HD
ATOM   3624  N  BARG A 271      22.298 -20.938  11.728  0.54 51.78    -0.338 N 
ATOM   3625  H  BARG A 271      21.314 -20.708  11.589  1.00  0.00     0.164 HD
ATOM   3626  CA AARG A 271      23.328 -19.900  11.658  0.46 49.40     0.086 C 
ATOM   3627  HA AARG A 271      24.159 -20.265  11.010  1.00  0.00     0.086 H 
ATOM   3628  CA BARG A 271      23.291 -19.874  11.690  0.54 49.24     0.086 C 
ATOM   3629  HA BARG A 271      24.107 -20.175  10.993  1.00  0.00     0.086 H 
ATOM   3630  C  AARG A 271      23.891 -19.610  13.044  0.46 55.38     0.230 C 
ATOM   3631  C  BARG A 271      23.892 -19.648  13.071  0.54 55.41     0.230 C 
ATOM   3632  O  AARG A 271      23.150 -19.490  14.024  0.46 61.33    -0.277 OA
ATOM   3633  O  BARG A 271      23.178 -19.610  14.078  0.54 61.58    -0.277 OA
ATOM   3634  CB AARG A 271      22.758 -18.622  11.039  0.46 45.33    -0.037 C 
ATOM   3635  HB1AARG A 271      21.797 -18.341  11.529  1.00  0.00     0.036 H 
ATOM   3636  HB2AARG A 271      22.390 -18.815  10.005  1.00  0.00     0.036 H 
ATOM   3637  CB BARG A 271      22.658 -18.581  11.170  0.54 45.07    -0.037 C 
ATOM   3638  HB1BARG A 271      21.637 -18.448  11.598  1.00  0.00     0.036 H 
ATOM   3639  HB2BARG A 271      22.400 -18.681  10.090  1.00  0.00     0.036 H 
ATOM   3640  CG AARG A 271      23.732 -17.452  11.054  0.46 46.89    -0.048 C 
ATOM   3641  HG1AARG A 271      23.919 -17.099  12.095  1.00  0.00     0.035 H 
ATOM   3642  HG2AARG A 271      24.763 -17.785  10.790  1.00  0.00     0.035 H 
ATOM   3643  CG BARG A 271      23.497 -17.334  11.402  0.54 47.28    -0.048 C 
ATOM   3644  HG1BARG A 271      23.572 -17.094  12.488  1.00  0.00     0.035 H 
ATOM   3645  HG2BARG A 271      24.574 -17.527  11.189  1.00  0.00     0.035 H 
ATOM   3646  CD AARG A 271      23.280 -16.306  10.160  0.46 46.13     0.009 C 
ATOM   3647  HD1AARG A 271      23.623 -15.323  10.559  1.00  0.00     0.064 H 
ATOM   3648  HD2AARG A 271      22.178 -16.150  10.230  1.00  0.00     0.064 H 
ATOM   3649  CD BARG A 271      22.982 -16.140  10.607  0.54 46.34     0.009 C 
ATOM   3650  HD1BARG A 271      23.516 -15.204  10.892  1.00  0.00     0.064 H 
ATOM   3651  HD2BARG A 271      21.951 -15.858  10.924  1.00  0.00     0.064 H 
ATOM   3652  NE AARG A 271      23.701 -16.489   8.774  0.46 45.08    -0.227 N 
ATOM   3653  HE AARG A 271      23.014 -16.844   8.109  1.00  0.00     0.177 HD
ATOM   3654  NE BARG A 271      23.049 -16.370   9.167  0.54 44.39    -0.227 N 
ATOM   3655  HE BARG A 271      23.957 -16.600   8.764  1.00  0.00     0.177 HD
ATOM   3656  CZ AARG A 271      24.923 -16.222   8.324  0.46 41.64     0.665 C 
ATOM   3657  CZ BARG A 271      22.006 -16.300   8.345  0.54 43.17     0.665 C 
ATOM   3658  NH1AARG A 271      25.220 -16.415   7.045  0.46 38.78    -0.235 N 
ATOM   3659 1HH1AARG A 271      26.158 -16.210   6.700  1.00  0.00     0.174 HD
ATOM   3660 2HH1AARG A 271      24.504 -16.764   6.408  1.00  0.00     0.174 HD
ATOM   3661  NH1BARG A 271      20.806 -15.988   8.816  0.54 42.90    -0.235 N 
ATOM   3662 1HH1BARG A 271      20.683 -15.812   9.813  1.00  0.00     0.174 HD
ATOM   3663 2HH1BARG A 271      20.006 -15.934   8.186  1.00  0.00     0.174 HD
ATOM   3664  NH2AARG A 271      25.854 -15.768   9.153  0.46 38.51    -0.235 N 
ATOM   3665 1HH2AARG A 271      26.792 -15.563   8.808  1.00  0.00     0.174 HD
ATOM   3666 2HH2AARG A 271      25.626 -15.620  10.136  1.00  0.00     0.174 HD
ATOM   3667  NH2BARG A 271      22.166 -16.529   7.049  0.54 43.85    -0.235 N 
ATOM   3668 1HH2BARG A 271      23.089 -16.769   6.687  1.00  0.00     0.174 HD
ATOM   3669 2HH2BARG A 271      21.366 -16.475   6.419  1.00  0.00     0.174 HD
ATOM   3670  N   HIS A 272      25.215 -19.505  13.116  1.00 57.02    -0.171 NA
ATOM   3671  CA  HIS A 272      25.921 -19.227  14.360  1.00 54.31     0.091 C 
ATOM   3672  HA  HIS A 272      25.373 -19.715  15.200  1.00  0.00     0.080 H 
ATOM   3673  C   HIS A 272      25.946 -17.723  14.601  1.00 50.23     0.237 C 
ATOM   3674  O   HIS A 272      26.501 -16.968  13.795  1.00 59.36    -0.272 OA
ATOM   3675  CB  HIS A 272      27.343 -19.785  14.311  1.00 63.81    -0.002 C 
ATOM   3676  HB1 HIS A 272      27.943 -19.262  13.530  1.00  0.00     0.045 H 
ATOM   3677  HB2 HIS A 272      27.915 -19.484  15.220  1.00  0.00     0.045 H 
ATOM   3678  CG  HIS A 272      27.404 -21.267  14.118  1.00 82.33     0.027 A 
ATOM   3679  CD2 HIS A 272      27.749 -22.014  13.042  1.00 87.49    -0.000 A 
ATOM   3680  HD2 HIS A 272      28.064 -21.634  12.055  1.00  0.00     0.114 H 
ATOM   3681  ND1 HIS A 272      27.087 -22.161  15.118  1.00 90.20    -0.355 N 
ATOM   3682  HD1 HIS A 272      26.788 -21.910  16.060  1.00  0.00     0.166 HD
ATOM   3683  CE1 HIS A 272      27.231 -23.394  14.666  1.00 91.82     0.040 A 
ATOM   3684  HE1 HIS A 272      27.047 -24.318  15.240  1.00  0.00     0.140 H 
ATOM   3685  NE2 HIS A 272      27.633 -23.332  13.409  1.00 89.99    -0.360 N 
ATOM   3686  HE2 HIS A 272      27.826 -24.134  12.808  1.00  0.00     0.166 HD
ATOM   3687  N   ARG A 273      25.353 -17.294  15.708  1.00 43.78    -0.346 N 
ATOM   3688  HN  ARG A 273      24.920 -17.982  16.324  1.00  0.00     0.163 HD
ATOM   3689  CA  ARG A 273      25.290 -15.892  16.087  1.00 42.79     0.089 C 
ATOM   3690  HA  ARG A 273      25.750 -15.285  15.273  1.00  0.00     0.087 H 
ATOM   3691  C   ARG A 273      26.083 -15.662  17.368  1.00 50.54     0.241 C 
ATOM   3692  O   ARG A 273      26.497 -16.602  18.051  1.00 61.56    -0.271 OA
ATOM   3693  CB  ARG A 273      23.834 -15.448  16.262  1.00 45.39    -0.036 C 
ATOM   3694  HB1 ARG A 273      23.355 -15.997  17.106  1.00  0.00     0.036 H 
ATOM   3695  HB2 ARG A 273      23.786 -14.409  16.663  1.00  0.00     0.036 H 
ATOM   3696  CG  ARG A 273      22.999 -15.573  14.999  1.00 47.93    -0.048 C 
ATOM   3697  HG1 ARG A 273      23.361 -14.883  14.201  1.00  0.00     0.035 H 
ATOM   3698  HG2 ARG A 273      23.183 -16.545  14.484  1.00  0.00     0.035 H 
ATOM   3699  CD  ARG A 273      21.520 -15.366  15.284  1.00 50.72     0.009 C 
ATOM   3700  HD1 ARG A 273      21.150 -16.091  16.046  1.00  0.00     0.064 H 
ATOM   3701  HD2 ARG A 273      21.345 -14.417  15.843  1.00  0.00     0.064 H 
ATOM   3702  NE  ARG A 273      20.715 -15.420  14.066  1.00 48.43    -0.227 N 
ATOM   3703  HE  ARG A 273      20.497 -14.540  13.599  1.00  0.00     0.177 HD
ATOM   3704  CZ  ARG A 273      20.248 -16.542  13.527  1.00 43.47     0.665 C 
ATOM   3705  NH1 ARG A 273      20.505 -17.712  14.095  1.00 46.28    -0.235 N 
ATOM   3706 1HH1 ARG A 273      21.062 -17.747  14.949  1.00  0.00     0.174 HD
ATOM   3707 2HH1 ARG A 273      20.147 -18.573  13.681  1.00  0.00     0.174 HD
ATOM   3708  NH2 ARG A 273      19.524 -16.496  12.417  1.00 43.77    -0.235 N 
ATOM   3709 1HH2 ARG A 273      19.326 -15.596  11.980  1.00  0.00     0.174 HD
ATOM   3710 2HH2 ARG A 273      19.166 -17.357  12.003  1.00  0.00     0.174 HD
ATOM   3711  N   LEU A 274      26.295 -14.387  17.687  1.00 46.76    -0.346 N 
ATOM   3712  HN  LEU A 274      25.915 -13.660  17.081  1.00  0.00     0.163 HD
ATOM   3713  CA  LEU A 274      27.048 -13.992  18.867  1.00 48.92     0.089 C 
ATOM   3714  HA  LEU A 274      27.269 -14.905  19.468  1.00  0.00     0.087 H 
ATOM   3715  C   LEU A 274      26.225 -13.038  19.720  1.00 55.43     0.241 C 
ATOM   3716  O   LEU A 274      25.330 -12.348  19.224  1.00 62.34    -0.271 OA
ATOM   3717  CB  LEU A 274      28.377 -13.319  18.496  1.00 46.83    -0.035 C 
ATOM   3718  HB1 LEU A 274      28.284 -12.857  17.485  1.00  0.00     0.037 H 
ATOM   3719  HB2 LEU A 274      28.518 -12.413  19.130  1.00  0.00     0.037 H 
ATOM   3720  CG  LEU A 274      29.647 -14.170  18.545  1.00 50.33    -0.059 C 
ATOM   3721  HG  LEU A 274      29.628 -14.762  19.490  1.00  0.00     0.038 H 
ATOM   3722  CD1 LEU A 274      29.700 -15.148  17.380  1.00 57.32    -0.073 C 
ATOM   3723 1HD1 LEU A 274      28.794 -15.797  17.361  1.00  0.00     0.028 H 
ATOM   3724 2HD1 LEU A 274      30.638 -15.751  17.392  1.00  0.00     0.028 H 
ATOM   3725 3HD1 LEU A 274      29.849 -14.622  16.408  1.00  0.00     0.028 H 
ATOM   3726  CD2 LEU A 274      30.884 -13.284  18.571  1.00 45.34    -0.073 C 
ATOM   3727 1HD2 LEU A 274      30.845 -12.568  19.424  1.00  0.00     0.028 H 
ATOM   3728 2HD2 LEU A 274      31.033 -12.758  17.599  1.00  0.00     0.028 H 
ATOM   3729 3HD2 LEU A 274      31.822 -13.887  18.583  1.00  0.00     0.028 H 
ATOM   3730  N   LYS A 275      26.542 -13.010  21.013  1.00 52.40    -0.346 N 
ATOM   3731  HN  LYS A 275      27.208 -13.689  21.382  1.00  0.00     0.163 HD
ATOM   3732  CA  LYS A 275      25.952 -12.025  21.907  1.00 42.51     0.089 C 
ATOM   3733  HA  LYS A 275      24.842 -12.129  21.874  1.00  0.00     0.087 H 
ATOM   3734  C   LYS A 275      26.326 -10.620  21.456  1.00 41.51     0.241 C 
ATOM   3735  O   LYS A 275      27.409 -10.387  20.913  1.00 54.17    -0.271 OA
ATOM   3736  CB  LYS A 275      26.426 -12.251  23.346  1.00 45.08    -0.038 C 
ATOM   3737  HB1 LYS A 275      26.148 -11.381  23.986  1.00  0.00     0.036 H 
ATOM   3738  HB2 LYS A 275      27.538 -12.185  23.402  1.00  0.00     0.036 H 
ATOM   3739  CG  LYS A 275      25.943 -13.545  23.978  1.00 50.90    -0.061 C 
ATOM   3740  HG1 LYS A 275      24.839 -13.663  23.870  1.00  0.00     0.033 H 
ATOM   3741  HG2 LYS A 275      26.271 -14.433  23.389  1.00  0.00     0.033 H 
ATOM   3742  CD  LYS A 275      26.375 -13.655  25.437  1.00 62.05    -0.043 C 
ATOM   3743  HD1 LYS A 275      25.802 -14.448  25.971  1.00  0.00     0.035 H 
ATOM   3744  HD2 LYS A 275      26.040 -12.770  26.027  1.00  0.00     0.035 H 
ATOM   3745  CE  LYS A 275      27.876 -13.873  25.568  1.00 72.89     0.080 C 
ATOM   3746  HE1 LYS A 275      28.218 -14.731  24.943  1.00  0.00     0.075 H 
ATOM   3747  HE2 LYS A 275      28.450 -13.056  25.072  1.00  0.00     0.075 H 
ATOM   3748  NZ  LYS A 275      28.290 -14.040  26.991  1.00 78.83    -0.079 N 
ATOM   3749  HZ1 LYS A 275      29.296 -14.186  27.079  1.00  0.00     0.274 HD
ATOM   3750  HZ2 LYS A 275      27.765 -14.788  27.445  1.00  0.00     0.274 HD
ATOM   3751  HZ3 LYS A 275      27.978 -13.255  27.563  1.00  0.00     0.274 HD
ATOM   3752  N   MET A 276      25.410  -9.673  21.679  1.00 47.14    -0.346 N 
ATOM   3753  HN  MET A 276      24.497  -9.924  22.059  1.00  0.00     0.163 HD
ATOM   3754  CA  MET A 276      25.719  -8.280  21.378  1.00 47.24     0.090 C 
ATOM   3755  HA  MET A 276      26.036  -8.218  20.311  1.00  0.00     0.087 H 
ATOM   3756  C   MET A 276      26.862  -7.764  22.242  1.00 50.91     0.241 C 
ATOM   3757  O   MET A 276      27.614  -6.884  21.813  1.00 62.99    -0.271 OA
ATOM   3758  CB  MET A 276      24.477  -7.405  21.556  1.00 46.42    -0.030 C 
ATOM   3759  HB1 MET A 276      23.839  -7.796  22.382  1.00  0.00     0.037 H 
ATOM   3760  HB2 MET A 276      24.755  -6.414  21.985  1.00  0.00     0.037 H 
ATOM   3761  CG  MET A 276      23.656  -7.226  20.286  1.00 55.11    -0.021 C 
ATOM   3762  HG1 MET A 276      23.144  -8.175  20.003  1.00  0.00     0.049 H 
ATOM   3763  HG2 MET A 276      22.761  -6.589  20.474  1.00  0.00     0.049 H 
ATOM   3764  SD  MET A 276      24.634  -6.581  18.912  1.00 58.43    -0.173 SA
ATOM   3765  CE  MET A 276      25.294  -5.078  19.629  1.00 47.71    -0.035 C 
ATOM   3766  HE1 MET A 276      25.898  -4.680  18.781  1.00  0.00     0.041 H 
ATOM   3767  HE2 MET A 276      25.847  -5.209  20.588  1.00  0.00     0.041 H 
ATOM   3768  HE3 MET A 276      24.536  -4.375  20.047  1.00  0.00     0.041 H 
ATOM   3769  N   SER A 277      27.013  -8.306  23.454  1.00 45.65    -0.344 N 
ATOM   3770  HN  SER A 277      26.348  -9.008  23.779  1.00  0.00     0.163 HD
ATOM   3771  CA  SER A 277      28.120  -7.904  24.318  1.00 45.98     0.109 C 
ATOM   3772  HA  SER A 277      28.100  -6.794  24.420  1.00  0.00     0.090 H 
ATOM   3773  C   SER A 277      29.458  -8.306  23.710  1.00 49.14     0.243 C 
ATOM   3774  O   SER A 277      30.399  -7.505  23.666  1.00 53.41    -0.271 OA
ATOM   3775  CB  SER A 277      27.951  -8.518  25.709  1.00 50.14     0.044 C 
ATOM   3776  HB1 SER A 277      28.648  -8.057  26.447  1.00  0.00     0.077 H 
ATOM   3777  HB2 SER A 277      26.984  -8.216  26.175  1.00  0.00     0.077 H 
ATOM   3778  OG  SER A 277      28.092  -9.928  25.669  1.00 57.94    -0.398 OA
ATOM   3779  HG  SER A 277      27.987 -10.309  26.533  1.00  0.00     0.209 HD
ATOM   3780  N   LYS A 278      29.559  -9.550  23.234  1.00 45.32    -0.346 N 
ATOM   3781  HN  LYS A 278      28.772 -10.192  23.330  1.00  0.00     0.163 HD
ATOM   3782  CA  LYS A 278      30.782 -10.001  22.578  1.00 45.78     0.089 C 
ATOM   3783  HA  LYS A 278      31.641  -9.801  23.261  1.00  0.00     0.087 H 
ATOM   3784  C   LYS A 278      31.020  -9.249  21.276  1.00 55.05     0.241 C 
ATOM   3785  O   LYS A 278      32.158  -8.876  20.967  1.00 59.45    -0.271 OA
ATOM   3786  CB  LYS A 278      30.712 -11.505  22.321  1.00 45.85    -0.038 C 
ATOM   3787  HB1 LYS A 278      31.566 -11.832  21.683  1.00  0.00     0.036 H 
ATOM   3788  HB2 LYS A 278      29.863 -11.745  21.639  1.00  0.00     0.036 H 
ATOM   3789  CG  LYS A 278      30.636 -12.348  23.581  1.00 57.53    -0.061 C 
ATOM   3790  HG1 LYS A 278      30.178 -11.781  24.425  1.00  0.00     0.033 H 
ATOM   3791  HG2 LYS A 278      29.876 -13.158  23.485  1.00  0.00     0.033 H 
ATOM   3792  CD  LYS A 278      31.996 -12.905  23.959  1.00 68.47    -0.043 C 
ATOM   3793  HD1 LYS A 278      32.749 -12.094  24.099  1.00  0.00     0.035 H 
ATOM   3794  HD2 LYS A 278      32.476 -13.435  23.104  1.00  0.00     0.035 H 
ATOM   3795  CE  LYS A 278      31.896 -13.796  25.187  1.00 75.36     0.080 C 
ATOM   3796  HE1 LYS A 278      30.862 -14.193  25.316  1.00  0.00     0.075 H 
ATOM   3797  HE2 LYS A 278      31.974 -13.201  26.126  1.00  0.00     0.075 H 
ATOM   3798  NZ  LYS A 278      32.899 -14.898  25.160  1.00 78.84    -0.079 N 
ATOM   3799  HZ1 LYS A 278      32.832 -15.496  25.984  1.00  0.00     0.274 HD
ATOM   3800  HZ2 LYS A 278      33.845 -14.535  25.042  1.00  0.00     0.274 HD
ATOM   3801  HZ3 LYS A 278      32.828 -15.443  24.301  1.00  0.00     0.274 HD
ATOM   3802  N   VAL A 279      29.958  -9.014  20.502  1.00 54.09    -0.346 N 
ATOM   3803  HN  VAL A 279      29.038  -9.344  20.795  1.00  0.00     0.163 HD
ATOM   3804  CA  VAL A 279      30.096  -8.290  19.240  1.00 43.06     0.092 C 
ATOM   3805  HA  VAL A 279      30.883  -8.796  18.634  1.00  0.00     0.088 H 
ATOM   3806  C   VAL A 279      30.545  -6.857  19.498  1.00 42.31     0.241 C 
ATOM   3807  O   VAL A 279      31.456  -6.344  18.837  1.00 49.58    -0.271 OA
ATOM   3808  CB  VAL A 279      28.777  -8.339  18.448  1.00 43.90    -0.033 C 
ATOM   3809  HB  VAL A 279      27.938  -8.109  19.145  1.00  0.00     0.042 H 
ATOM   3810  CG1 VAL A 279      28.780  -7.300  17.339  1.00 50.74    -0.071 C 
ATOM   3811 1HG1 VAL A 279      27.825  -7.335  16.765  1.00  0.00     0.028 H 
ATOM   3812 2HG1 VAL A 279      29.667  -7.409  16.672  1.00  0.00     0.028 H 
ATOM   3813 3HG1 VAL A 279      28.990  -6.277  17.731  1.00  0.00     0.028 H 
ATOM   3814  CG2 VAL A 279      28.558  -9.729  17.872  1.00 38.74    -0.071 C 
ATOM   3815 1HG2 VAL A 279      27.603  -9.764  17.298  1.00  0.00     0.028 H 
ATOM   3816 2HG2 VAL A 279      28.599 -10.517  18.660  1.00  0.00     0.028 H 
ATOM   3817 3HG2 VAL A 279      29.425 -10.065  17.257  1.00  0.00     0.028 H 
ATOM   3818  N   ALA A 280      29.916  -6.191  20.470  1.00 45.70    -0.346 N 
ATOM   3819  HN  ALA A 280      29.169  -6.646  20.995  1.00  0.00     0.163 HD
ATOM   3820  CA  ALA A 280      30.290  -4.816  20.786  1.00 41.84     0.086 C 
ATOM   3821  HA  ALA A 280      30.250  -4.219  19.845  1.00  0.00     0.086 H 
ATOM   3822  C   ALA A 280      31.708  -4.741  21.337  1.00 40.15     0.240 C 
ATOM   3823  O   ALA A 280      32.438  -3.783  21.057  1.00 54.78    -0.271 OA
ATOM   3824  CB  ALA A 280      29.297  -4.212  21.778  1.00 46.85    -0.049 C 
ATOM   3825  HB1 ALA A 280      29.583  -3.162  22.019  1.00  0.00     0.030 H 
ATOM   3826  HB2 ALA A 280      29.194  -4.837  22.696  1.00  0.00     0.030 H 
ATOM   3827  HB3 ALA A 280      28.247  -4.284  21.411  1.00  0.00     0.030 H 
ATOM   3828  N   ASP A 281      32.120  -5.745  22.117  1.00 47.09    -0.346 N 
ATOM   3829  HN  ASP A 281      31.484  -6.513  22.332  1.00  0.00     0.163 HD
ATOM   3830  CA  ASP A 281      33.474  -5.750  22.663  1.00 48.44     0.098 C 
ATOM   3831  HA  ASP A 281      33.639  -4.785  23.196  1.00  0.00     0.088 H 
ATOM   3832  C   ASP A 281      34.516  -5.869  21.557  1.00 51.67     0.241 C 
ATOM   3833  O   ASP A 281      35.554  -5.199  21.600  1.00 55.66    -0.271 OA
ATOM   3834  CB  ASP A 281      33.634  -6.889  23.673  1.00 51.38     0.043 C 
ATOM   3835  HB1 ASP A 281      33.172  -7.829  23.292  1.00  0.00     0.052 H 
ATOM   3836  HB2 ASP A 281      34.696  -7.222  23.735  1.00  0.00     0.052 H 
ATOM   3837  CG  ASP A 281      33.093  -6.535  25.048  1.00 66.15     0.175 C 
ATOM   3838  OD1 ASP A 281      32.692  -5.370  25.252  1.00 71.50    -0.648 OA
ATOM   3839  OD2 ASP A 281      33.073  -7.423  25.929  1.00 74.13    -0.648 OA
ATOM   3840  N   SER A 282      34.258  -6.718  20.557  1.00 54.56    -0.344 N 
ATOM   3841  HN  SER A 282      33.378  -7.234  20.545  1.00  0.00     0.163 HD
ATOM   3842  CA  SER A 282      35.227  -6.911  19.482  1.00 54.66     0.109 C 
ATOM   3843  HA  SER A 282      36.232  -7.052  19.944  1.00  0.00     0.090 H 
ATOM   3844  C   SER A 282      35.299  -5.703  18.555  1.00 55.67     0.243 C 
ATOM   3845  O   SER A 282      36.376  -5.390  18.037  1.00 61.44    -0.271 OA
ATOM   3846  CB  SER A 282      34.891  -8.172  18.686  1.00 57.33     0.044 C 
ATOM   3847  HB1 SER A 282      35.026  -9.092  19.301  1.00  0.00     0.077 H 
ATOM   3848  HB2 SER A 282      35.656  -8.376  17.901  1.00  0.00     0.077 H 
ATOM   3849  OG  SER A 282      33.588  -8.101  18.136  1.00 68.19    -0.398 OA
ATOM   3850  HG  SER A 282      33.379  -8.885  17.641  1.00  0.00     0.209 HD
ATOM   3851  N   LEU A 283      34.174  -5.016  18.333  1.00 49.86    -0.346 N 
ATOM   3852  HN  LEU A 283      33.292  -5.341  18.730  1.00  0.00     0.163 HD
ATOM   3853  CA  LEU A 283      34.205  -3.801  17.523  1.00 47.00     0.089 C 
ATOM   3854  HA  LEU A 283      34.749  -4.025  16.576  1.00  0.00     0.087 H 
ATOM   3855  C   LEU A 283      34.943  -2.681  18.245  1.00 46.72     0.241 C 
ATOM   3856  O   LEU A 283      35.718  -1.941  17.628  1.00 57.01    -0.271 OA
ATOM   3857  CB  LEU A 283      32.784  -3.360  17.168  1.00 42.26    -0.035 C 
ATOM   3858  HB1 LEU A 283      32.818  -2.326  16.752  1.00  0.00     0.037 H 
ATOM   3859  HB2 LEU A 283      32.210  -3.193  18.109  1.00  0.00     0.037 H 
ATOM   3860  CG  LEU A 283      31.960  -4.248  16.232  1.00 41.14    -0.059 C 
ATOM   3861  HG  LEU A 283      31.821  -5.239  16.724  1.00  0.00     0.038 H 
ATOM   3862  CD1 LEU A 283      30.586  -3.638  15.991  1.00 36.65    -0.073 C 
ATOM   3863 1HD1 LEU A 283      30.051  -3.477  16.956  1.00  0.00     0.028 H 
ATOM   3864 2HD1 LEU A 283      29.981  -4.249  15.281  1.00  0.00     0.028 H 
ATOM   3865 3HD1 LEU A 283      30.650  -2.700  15.392  1.00  0.00     0.028 H 
ATOM   3866  CD2 LEU A 283      32.689  -4.468  14.916  1.00 47.42    -0.073 C 
ATOM   3867 1HD2 LEU A 283      33.695  -4.915  15.092  1.00  0.00     0.028 H 
ATOM   3868 2HD2 LEU A 283      32.753  -3.530  14.317  1.00  0.00     0.028 H 
ATOM   3869 3HD2 LEU A 283      32.084  -5.079  14.206  1.00  0.00     0.028 H 
ATOM   3870  N   LEU A 284      34.715  -2.543  19.554  1.00 39.12    -0.346 N 
ATOM   3871  HN  LEU A 284      34.078  -3.185  20.026  1.00  0.00     0.163 HD
ATOM   3872  CA  LEU A 284      35.367  -1.483  20.316  1.00 39.93     0.089 C 
ATOM   3873  HA  LEU A 284      35.168  -0.512  19.805  1.00  0.00     0.087 H 
ATOM   3874  C   LEU A 284      36.874  -1.692  20.376  1.00 45.22     0.241 C 
ATOM   3875  O   LEU A 284      37.647  -0.732  20.262  1.00 58.56    -0.271 OA
ATOM   3876  CB  LEU A 284      34.779  -1.413  21.726  1.00 41.03    -0.035 C 
ATOM   3877  HB1 LEU A 284      34.393  -2.418  22.015  1.00  0.00     0.037 H 
ATOM   3878  HB2 LEU A 284      35.605  -1.286  22.464  1.00  0.00     0.037 H 
ATOM   3879  CG  LEU A 284      33.697  -0.360  21.991  1.00 49.62    -0.059 C 
ATOM   3880  HG  LEU A 284      34.123   0.639  21.739  1.00  0.00     0.038 H 
ATOM   3881  CD1 LEU A 284      32.473  -0.581  21.115  1.00 45.25    -0.073 C 
ATOM   3882 1HD1 LEU A 284      31.686   0.185  21.308  1.00  0.00     0.028 H 
ATOM   3883 2HD1 LEU A 284      32.072  -1.615  21.230  1.00  0.00     0.028 H 
ATOM   3884 3HD1 LEU A 284      32.747  -0.620  20.035  1.00  0.00     0.028 H 
ATOM   3885  CD2 LEU A 284      33.311  -0.347  23.464  1.00 56.53    -0.073 C 
ATOM   3886 1HD2 LEU A 284      32.524   0.419  23.657  1.00  0.00     0.028 H 
ATOM   3887 2HD2 LEU A 284      34.199  -0.203  24.123  1.00  0.00     0.028 H 
ATOM   3888 3HD2 LEU A 284      33.001  -1.357  23.820  1.00  0.00     0.028 H 
ATOM   3889  N   SER A 285      37.313  -2.941  20.551  1.00 42.30    -0.344 N 
ATOM   3890  HN  SER A 285      36.642  -3.708  20.608  1.00  0.00     0.163 HD
ATOM   3891  CA  SER A 285      38.739  -3.222  20.662  1.00 44.99     0.109 C 
ATOM   3892  HA  SER A 285      39.197  -2.436  21.307  1.00  0.00     0.090 H 
ATOM   3893  C   SER A 285      39.439  -3.190  19.309  1.00 48.41     0.243 C 
ATOM   3894  O   SER A 285      40.601  -2.775  19.232  1.00 56.63    -0.271 OA
ATOM   3895  CB  SER A 285      38.958  -4.577  21.337  1.00 43.10     0.044 C 
ATOM   3896  HB1 SER A 285      40.041  -4.778  21.512  1.00  0.00     0.077 H 
ATOM   3897  HB2 SER A 285      38.613  -4.568  22.397  1.00  0.00     0.077 H 
ATOM   3898  OG  SER A 285      38.347  -5.620  20.600  1.00 76.50    -0.398 OA
ATOM   3899  HG  SER A 285      38.483  -6.462  21.019  1.00  0.00     0.209 HD
ATOM   3900  N   TYR A 286      38.759  -3.616  18.240  1.00 48.00    -0.346 N 
ATOM   3901  HN  TYR A 286      37.815  -3.985  18.353  1.00  0.00     0.163 HD
ATOM   3902  CA  TYR A 286      39.361  -3.556  16.910  1.00 48.79     0.093 C 
ATOM   3903  HA  TYR A 286      40.349  -4.070  16.950  1.00  0.00     0.088 H 
ATOM   3904  C   TYR A 286      39.590  -2.115  16.472  1.00 51.48     0.241 C 
ATOM   3905  O   TYR A 286      40.629  -1.797  15.882  1.00 54.50    -0.271 OA
ATOM   3906  CB  TYR A 286      38.478  -4.291  15.898  1.00 48.29    -0.014 C 
ATOM   3907  HB1 TYR A 286      38.252  -5.322  16.256  1.00  0.00     0.043 H 
ATOM   3908  HB2 TYR A 286      37.449  -3.860  15.894  1.00  0.00     0.043 H 
ATOM   3909  CG  TYR A 286      39.040  -4.331  14.491  1.00 47.40    -0.056 A 
ATOM   3910  CD1 TYR A 286      38.772  -3.312  13.582  1.00 43.99    -0.074 A 
ATOM   3911  HD1 TYR A 286      38.139  -2.463  13.891  1.00  0.00     0.084 H 
ATOM   3912  CD2 TYR A 286      39.833  -5.391  14.069  1.00 44.83    -0.074 A 
ATOM   3913  HD2 TYR A 286      40.056  -6.213  14.769  1.00  0.00     0.084 H 
ATOM   3914  CE1 TYR A 286      39.285  -3.345  12.298  1.00 38.00    -0.051 A 
ATOM   3915  HE1 TYR A 286      39.066  -2.526  11.592  1.00  0.00     0.087 H 
ATOM   3916  CE2 TYR A 286      40.349  -5.433  12.784  1.00 39.34    -0.051 A 
ATOM   3917  HE2 TYR A 286      40.978  -6.282  12.466  1.00  0.00     0.087 H 
ATOM   3918  CZ  TYR A 286      40.072  -4.407  11.904  1.00 38.13     0.065 A 
ATOM   3919  OH  TYR A 286      40.581  -4.442  10.626  1.00 44.36    -0.361 OA
ATOM   3920  HH  TYR A 286      40.390  -3.736  10.020  1.00  0.00     0.217 HD
ATOM   3921  N   THR A 287      38.630  -1.230  16.750  1.00 50.25    -0.344 N 
ATOM   3922  HN  THR A 287      37.793  -1.534  17.248  1.00  0.00     0.163 HD
ATOM   3923  CA  THR A 287      38.763   0.168  16.350  1.00 43.83     0.113 C 
ATOM   3924  HA  THR A 287      39.080   0.197  15.281  1.00  0.00     0.091 H 
ATOM   3925  C   THR A 287      39.821   0.883  17.182  1.00 46.99     0.243 C 
ATOM   3926  O   THR A 287      40.661   1.614  16.641  1.00 47.13    -0.271 OA
ATOM   3927  CB  THR A 287      37.409   0.872  16.469  1.00 37.28     0.060 C 
ATOM   3928  HB  THR A 287      36.993   0.696  17.488  1.00  0.00     0.086 H 
ATOM   3929  CG2 THR A 287      37.558   2.365  16.241  1.00 49.93    -0.050 C 
ATOM   3930 1HG2 THR A 287      36.572   2.878  16.328  1.00  0.00     0.031 H 
ATOM   3931 2HG2 THR A 287      38.055   2.587  15.268  1.00  0.00     0.031 H 
ATOM   3932 3HG2 THR A 287      38.318   2.813  16.923  1.00  0.00     0.031 H 
ATOM   3933  OG1 THR A 287      36.507   0.336  15.493  1.00 49.26    -0.393 OA
ATOM   3934  HG1 THR A 287      35.667   0.773  15.567  1.00  0.00     0.210 HD
ATOM   3935  N   GLU A 288      39.792   0.685  18.506  1.00 50.20    -0.346 N 
ATOM   3936  HN  GLU A 288      39.050   0.114  18.910  1.00  0.00     0.163 HD
ATOM   3937  CA  GLU A 288      40.803   1.271  19.384  1.00 47.74     0.090 C 
ATOM   3938  HA  GLU A 288      40.736   2.381  19.301  1.00  0.00     0.087 H 
ATOM   3939  C   GLU A 288      42.211   0.847  18.982  1.00 45.62     0.241 C 
ATOM   3940  O   GLU A 288      43.172   1.599  19.186  1.00 56.59    -0.271 OA
ATOM   3941  CB  GLU A 288      40.510   0.881  20.837  1.00 52.80    -0.029 C 
ATOM   3942  HB1 GLU A 288      39.577   1.382  21.184  1.00  0.00     0.037 H 
ATOM   3943  HB2 GLU A 288      40.193  -0.187  20.887  1.00  0.00     0.037 H 
ATOM   3944  CG  GLU A 288      41.639   1.136  21.832  1.00 68.33     0.018 C 
ATOM   3945  HG1 GLU A 288      42.583   0.648  21.494  1.00  0.00     0.049 H 
ATOM   3946  HG2 GLU A 288      41.469   0.571  22.778  1.00  0.00     0.049 H 
ATOM   3947  CD  GLU A 288      41.864   2.610  22.116  1.00 86.78     0.172 C 
ATOM   3948  OE1 GLU A 288      42.893   2.943  22.743  1.00 92.84    -0.648 OA
ATOM   3949  OE2 GLU A 288      41.015   3.437  21.722  1.00 89.98    -0.648 OA
ATOM   3950  N   GLN A 289      42.345  -0.337  18.384  1.00 43.70    -0.346 N 
ATOM   3951  HN  GLN A 289      41.517  -0.907  18.212  1.00  0.00     0.163 HD
ATOM   3952  CA  GLN A 289      43.654  -0.832  17.971  1.00 43.90     0.090 C 
ATOM   3953  HA  GLN A 289      44.334  -0.807  18.854  1.00  0.00     0.087 H 
ATOM   3954  C   GLN A 289      44.260   0.035  16.873  1.00 43.15     0.241 C 
ATOM   3955  O   GLN A 289      45.479   0.241  16.843  1.00 48.25    -0.271 OA
ATOM   3956  CB  GLN A 289      43.525  -2.280  17.503  1.00 49.87    -0.030 C 
ATOM   3957  HB1 GLN A 289      42.973  -2.324  16.535  1.00  0.00     0.037 H 
ATOM   3958  HB2 GLN A 289      42.813  -2.834  18.158  1.00  0.00     0.037 H 
ATOM   3959  CG  GLN A 289      44.834  -3.037  17.394  1.00 58.31     0.011 C 
ATOM   3960  HG1 GLN A 289      45.552  -2.508  16.725  1.00  0.00     0.047 H 
ATOM   3961  HG2 GLN A 289      45.410  -2.986  18.347  1.00  0.00     0.047 H 
ATOM   3962  CD  GLN A 289      44.629  -4.472  16.953  1.00 66.97     0.215 C 
ATOM   3963  NE2 GLN A 289      45.416  -5.383  17.513  1.00 75.33    -0.370 N 
ATOM   3964 1HE2 GLN A 289      45.278  -6.349  17.216  1.00  0.00     0.159 HD
ATOM   3965 2HE2 GLN A 289      46.131  -5.144  18.200  1.00  0.00     0.159 HD
ATOM   3966  OE1 GLN A 289      43.766  -4.760  16.124  1.00 66.07    -0.274 OA
ATOM   3967  N   TYR A 290      43.432   0.554  15.967  1.00 40.58    -0.346 N 
ATOM   3968  HN  TYR A 290      42.427   0.429  16.092  1.00  0.00     0.163 HD
ATOM   3969  CA  TYR A 290      43.907   1.293  14.805  1.00 40.91     0.093 C 
ATOM   3970  HA  TYR A 290      45.002   1.106  14.705  1.00  0.00     0.088 H 
ATOM   3971  C   TYR A 290      43.698   2.797  14.922  1.00 49.92     0.241 C 
ATOM   3972  O   TYR A 290      43.938   3.516  13.948  1.00 59.16    -0.271 OA
ATOM   3973  CB  TYR A 290      43.225   0.781  13.533  1.00 39.19    -0.014 C 
ATOM   3974  HB1 TYR A 290      42.117   0.875  13.620  1.00  0.00     0.043 H 
ATOM   3975  HB2 TYR A 290      43.409   1.480  12.684  1.00  0.00     0.043 H 
ATOM   3976  CG  TYR A 290      43.606  -0.629  13.148  1.00 38.60    -0.056 A 
ATOM   3977  CD1 TYR A 290      44.750  -0.883  12.403  1.00 43.89    -0.074 A 
ATOM   3978  HD1 TYR A 290      45.390  -0.042  12.089  1.00  0.00     0.084 H 
ATOM   3979  CD2 TYR A 290      42.816  -1.707  13.524  1.00 38.48    -0.074 A 
ATOM   3980  HD2 TYR A 290      41.900  -1.529  14.112  1.00  0.00     0.084 H 
ATOM   3981  CE1 TYR A 290      45.100  -2.172  12.049  1.00 45.70    -0.051 A 
ATOM   3982  HE1 TYR A 290      46.014  -2.358  11.460  1.00  0.00     0.087 H 
ATOM   3983  CE2 TYR A 290      43.157  -2.998  13.175  1.00 46.56    -0.051 A 
ATOM   3984  HE2 TYR A 290      42.520  -3.843  13.485  1.00  0.00     0.087 H 
ATOM   3985  CZ  TYR A 290      44.298  -3.225  12.437  1.00 50.28     0.065 A 
ATOM   3986  OH  TYR A 290      44.636  -4.513  12.091  1.00 62.27    -0.361 OA
ATOM   3987  HH  TYR A 290      45.423  -4.670  11.582  1.00  0.00     0.217 HD
ATOM   3988  N   VAL A 291      43.252   3.289  16.080  1.00 53.80    -0.346 N 
ATOM   3989  HN  VAL A 291      43.048   2.657  16.855  1.00  0.00     0.163 HD
ATOM   3990  CA  VAL A 291      43.054   4.728  16.244  1.00 53.23     0.092 C 
ATOM   3991  HA  VAL A 291      42.341   5.069  15.458  1.00  0.00     0.088 H 
ATOM   3992  C   VAL A 291      44.369   5.474  16.043  1.00 51.95     0.241 C 
ATOM   3993  O   VAL A 291      44.409   6.531  15.401  1.00 55.44    -0.271 OA
ATOM   3994  CB  VAL A 291      42.425   5.028  17.619  1.00 53.11    -0.033 C 
ATOM   3995  HB  VAL A 291      42.934   4.401  18.388  1.00  0.00     0.042 H 
ATOM   3996  CG1 VAL A 291      42.610   6.489  17.986  1.00 52.58    -0.071 C 
ATOM   3997 1HG1 VAL A 291      43.694   6.748  17.996  1.00  0.00     0.028 H 
ATOM   3998 2HG1 VAL A 291      42.112   6.743  18.951  1.00  0.00     0.028 H 
ATOM   3999 3HG1 VAL A 291      42.026   7.164  17.317  1.00  0.00     0.028 H 
ATOM   4000  CG2 VAL A 291      40.945   4.674  17.605  1.00 55.88    -0.071 C 
ATOM   4001 1HG2 VAL A 291      40.809   3.601  17.335  1.00  0.00     0.028 H 
ATOM   4002 2HG2 VAL A 291      40.361   5.349  16.936  1.00  0.00     0.028 H 
ATOM   4003 3HG2 VAL A 291      40.447   4.928  18.570  1.00  0.00     0.028 H 
ATOM   4004  N   GLU A 292      45.468   4.921  16.561  1.00 51.03    -0.346 N 
ATOM   4005  HN  GLU A 292      45.391   4.055  17.094  1.00  0.00     0.163 HD
ATOM   4006  CA  GLU A 292      46.778   5.537  16.377  1.00 50.24     0.090 C 
ATOM   4007  HA  GLU A 292      46.712   6.599  16.710  1.00  0.00     0.087 H 
ATOM   4008  C   GLU A 292      47.229   5.523  14.922  1.00 49.52     0.241 C 
ATOM   4009  O   GLU A 292      48.157   6.258  14.568  1.00 48.70    -0.271 OA
ATOM   4010  CB  GLU A 292      47.810   4.827  17.254  1.00 57.08    -0.029 C 
ATOM   4011  HB1 GLU A 292      47.764   5.207  18.301  1.00  0.00     0.037 H 
ATOM   4012  HB2 GLU A 292      48.843   5.148  16.984  1.00  0.00     0.037 H 
ATOM   4013  CG  GLU A 292      47.696   3.309  17.228  1.00 70.83     0.018 C 
ATOM   4014  HG1 GLU A 292      47.871   2.914  16.200  1.00  0.00     0.049 H 
ATOM   4015  HG2 GLU A 292      46.638   2.986  17.369  1.00  0.00     0.049 H 
ATOM   4016  CD  GLU A 292      48.608   2.632  18.232  1.00 83.88     0.172 C 
ATOM   4017  OE1 GLU A 292      49.602   3.258  18.659  1.00 85.41    -0.648 OA
ATOM   4018  OE2 GLU A 292      48.326   1.471  18.599  1.00 88.48    -0.648 OA
ATOM   4019  N   TYR A 293      46.600   4.706  14.079  1.00 48.74    -0.346 N 
ATOM   4020  HN  TYR A 293      45.855   4.111  14.443  1.00  0.00     0.163 HD
ATOM   4021  CA  TYR A 293      46.926   4.622  12.662  1.00 49.51     0.093 C 
ATOM   4022  HA  TYR A 293      47.939   5.064  12.513  1.00  0.00     0.088 H 
ATOM   4023  C   TYR A 293      45.943   5.386  11.785  1.00 50.68     0.241 C 
ATOM   4024  O   TYR A 293      46.163   5.483  10.574  1.00 48.23    -0.271 OA
ATOM   4025  CB  TYR A 293      46.975   3.158  12.214  1.00 40.35    -0.014 C 
ATOM   4026  HB1 TYR A 293      45.982   2.674  12.365  1.00  0.00     0.043 H 
ATOM   4027  HB2 TYR A 293      47.053   3.095  11.104  1.00  0.00     0.043 H 
ATOM   4028  CG  TYR A 293      48.064   2.336  12.864  1.00 41.83    -0.056 A 
ATOM   4029  CD1 TYR A 293      47.843   1.681  14.069  1.00 42.61    -0.074 A 
ATOM   4030  HD1 TYR A 293      46.858   1.765  14.559  1.00  0.00     0.084 H 
ATOM   4031  CD2 TYR A 293      49.311   2.206  12.268  1.00 49.80    -0.074 A 
ATOM   4032  HD2 TYR A 293      49.508   2.713  11.308  1.00  0.00     0.084 H 
ATOM   4033  CE1 TYR A 293      48.838   0.924  14.666  1.00 44.06    -0.051 A 
ATOM   4034  HE1 TYR A 293      48.647   0.413  15.625  1.00  0.00     0.087 H 
ATOM   4035  CE2 TYR A 293      50.310   1.453  12.856  1.00 52.87    -0.051 A 
ATOM   4036  HE2 TYR A 293      51.296   1.363  12.370  1.00  0.00     0.087 H 
ATOM   4037  CZ  TYR A 293      50.067   0.814  14.055  1.00 44.77     0.065 A 
ATOM   4038  OH  TYR A 293      51.055   0.064  14.646  1.00 68.16    -0.361 OA
ATOM   4039  HH  TYR A 293      51.903  -0.012  14.224  1.00  0.00     0.217 HD
ATOM   4040  N   ASP A 294      44.866   5.922  12.361  1.00 45.99    -0.345 N 
ATOM   4041  HN  ASP A 294      44.758   5.850  13.373  1.00  0.00     0.163 HD
ATOM   4042  CA  ASP A 294      43.839   6.607  11.588  1.00 41.21     0.099 C 
ATOM   4043  HA  ASP A 294      43.770   6.133  10.581  1.00  0.00     0.088 H 
ATOM   4044  C   ASP A 294      44.233   8.068  11.418  1.00 48.23     0.243 C 
ATOM   4045  O   ASP A 294      44.242   8.813  12.410  1.00 55.73    -0.271 OA
ATOM   4046  CB  ASP A 294      42.488   6.493  12.279  1.00 39.03     0.043 C 
ATOM   4047  HB1 ASP A 294      42.388   5.513  12.802  1.00  0.00     0.052 H 
ATOM   4048  HB2 ASP A 294      42.431   7.175  13.160  1.00  0.00     0.052 H 
ATOM   4049  CG  ASP A 294      41.326   6.726  11.336  1.00 44.43     0.175 C 
ATOM   4050  OD1 ASP A 294      41.422   7.628  10.477  1.00 49.17    -0.648 OA
ATOM   4051  OD2 ASP A 294      40.315   6.001  11.450  1.00 48.44    -0.648 OA
ATOM   4052  N   PRO A 295      44.562   8.521  10.206  1.00 41.92    -0.337 N 
ATOM   4053  CA  PRO A 295      44.997   9.918  10.039  1.00 37.65     0.091 C 
ATOM   4054  HA  PRO A 295      45.915  10.096  10.646  1.00  0.00     0.087 H 
ATOM   4055  C   PRO A 295      43.936  10.935  10.417  1.00 43.29     0.241 C 
ATOM   4056  O   PRO A 295      44.283  12.059  10.801  1.00 56.75    -0.271 OA
ATOM   4057  CB  PRO A 295      45.348   9.998   8.546  1.00 36.87    -0.036 C 
ATOM   4058  HB1 PRO A 295      44.581  10.521   7.929  1.00  0.00     0.036 H 
ATOM   4059  HB2 PRO A 295      46.191  10.691   8.316  1.00  0.00     0.036 H 
ATOM   4060  CG  PRO A 295      45.597   8.580   8.132  1.00 42.51    -0.048 C 
ATOM   4061  HG1 PRO A 295      45.508   8.409   7.034  1.00  0.00     0.035 H 
ATOM   4062  HG2 PRO A 295      46.662   8.264   8.226  1.00  0.00     0.035 H 
ATOM   4063  CD  PRO A 295      44.649   7.760   8.950  1.00 44.62    -0.001 C 
ATOM   4064  HD1 PRO A 295      44.941   6.691   9.071  1.00  0.00     0.064 H 
ATOM   4065  HD2 PRO A 295      43.669   7.553   8.461  1.00  0.00     0.064 H 
ATOM   4066  N   PHE A 296      42.651  10.584  10.316  1.00 40.49    -0.346 N 
ATOM   4067  HN  PHE A 296      42.403   9.674   9.929  1.00  0.00     0.163 HD
ATOM   4068  CA  PHE A 296      41.601  11.494  10.756  1.00 35.99     0.093 C 
ATOM   4069  HA  PHE A 296      41.802  12.497  10.313  1.00  0.00     0.088 H 
ATOM   4070  C   PHE A 296      41.565  11.643  12.271  1.00 39.03     0.241 C 
ATOM   4071  O   PHE A 296      40.976  12.606  12.772  1.00 49.59    -0.271 OA
ATOM   4072  CB  PHE A 296      40.234  11.019  10.259  1.00 35.12    -0.014 C 
ATOM   4073  HB1 PHE A 296      40.072   9.948  10.523  1.00  0.00     0.043 H 
ATOM   4074  HB2 PHE A 296      39.416  11.486  10.856  1.00  0.00     0.043 H 
ATOM   4075  CG  PHE A 296      40.007  11.240   8.791  1.00 35.10    -0.056 A 
ATOM   4076  CD1 PHE A 296      39.864  12.521   8.287  1.00 42.22    -0.077 A 
ATOM   4077  HD1 PHE A 296      39.922  13.385   8.970  1.00  0.00     0.084 H 
ATOM   4078  CD2 PHE A 296      39.919  10.169   7.918  1.00 33.99    -0.077 A 
ATOM   4079  HD2 PHE A 296      40.021   9.141   8.305  1.00  0.00     0.084 H 
ATOM   4080  CE1 PHE A 296      39.650  12.730   6.939  1.00 38.26    -0.082 A 
ATOM   4081  HE1 PHE A 296      39.543  13.757   6.550  1.00  0.00     0.083 H 
ATOM   4082  CE2 PHE A 296      39.705  10.372   6.569  1.00 36.30    -0.082 A 
ATOM   4083  HE2 PHE A 296      39.642   9.510   5.884  1.00  0.00     0.083 H 
ATOM   4084  CZ  PHE A 296      39.570  11.654   6.079  1.00 37.18    -0.083 A 
ATOM   4085  HZ  PHE A 296      39.398  11.819   5.002  1.00  0.00     0.083 H 
ATOM   4086  N   LEU A 297      42.180  10.717  13.007  1.00 42.16    -0.346 N 
ATOM   4087  HN  LEU A 297      42.687   9.970  12.532  1.00  0.00     0.163 HD
ATOM   4088  CA  LEU A 297      42.155  10.732  14.463  1.00 42.81     0.089 C 
ATOM   4089  HA  LEU A 297      41.454  11.537  14.787  1.00  0.00     0.087 H 
ATOM   4090  C   LEU A 297      43.509  11.007  15.096  1.00 47.93     0.241 C 
ATOM   4091  O   LEU A 297      43.558  11.551  16.201  1.00 55.30    -0.271 OA
ATOM   4092  CB  LEU A 297      41.621   9.397  14.997  1.00 47.69    -0.035 C 
ATOM   4093  HB1 LEU A 297      41.535   9.441  16.108  1.00  0.00     0.037 H 
ATOM   4094  HB2 LEU A 297      42.400   8.607  14.887  1.00  0.00     0.037 H 
ATOM   4095  CG  LEU A 297      40.299   8.912  14.392  1.00 37.59    -0.059 C 
ATOM   4096  HG  LEU A 297      40.445   8.795  13.293  1.00  0.00     0.038 H 
ATOM   4097  CD1 LEU A 297      39.910   7.556  14.963  1.00 37.63    -0.073 C 
ATOM   4098 1HD1 LEU A 297      38.948   7.203  14.523  1.00  0.00     0.028 H 
ATOM   4099 2HD1 LEU A 297      39.873   7.573  16.077  1.00  0.00     0.028 H 
ATOM   4100 3HD1 LEU A 297      40.724   6.805  14.833  1.00  0.00     0.028 H 
ATOM   4101  CD2 LEU A 297      39.192   9.931  14.615  1.00 40.72    -0.073 C 
ATOM   4102 1HD2 LEU A 297      38.230   9.578  14.175  1.00  0.00     0.028 H 
ATOM   4103 2HD2 LEU A 297      39.476  10.938  14.230  1.00  0.00     0.028 H 
ATOM   4104 3HD2 LEU A 297      39.081  10.188  15.694  1.00  0.00     0.028 H 
ATOM   4105  N   ALA A 298      44.608  10.647  14.428  1.00 48.49    -0.346 N 
ATOM   4106  HN  ALA A 298      44.504  10.200  13.517  1.00  0.00     0.163 HD
ATOM   4107  CA  ALA A 298      45.948  10.867  14.949  1.00 44.75     0.086 C 
ATOM   4108  HA  ALA A 298      45.899  11.635  15.755  1.00  0.00     0.086 H 
ATOM   4109  C   ALA A 298      46.809  11.403  13.810  1.00 48.63     0.243 C 
ATOM   4110  O   ALA A 298      46.816  10.814  12.713  1.00 57.61    -0.271 OA
ATOM   4111  CB  ALA A 298      46.553   9.584  15.525  1.00 43.65    -0.049 C 
ATOM   4112  HB1 ALA A 298      47.580   9.753  15.924  1.00  0.00     0.030 H 
ATOM   4113  HB2 ALA A 298      46.539   8.758  14.777  1.00  0.00     0.030 H 
ATOM   4114  HB3 ALA A 298      45.887   9.132  16.297  1.00  0.00     0.030 H 
ATOM   4115  N   PRO A 299      47.539  12.493  14.028  1.00 56.28    -0.337 N 
ATOM   4116  CA  PRO A 299      48.305  13.111  12.939  1.00 56.72     0.092 C 
ATOM   4117  HA  PRO A 299      47.627  13.386  12.098  1.00  0.00     0.087 H 
ATOM   4118  C   PRO A 299      49.406  12.190  12.446  1.00 52.90     0.243 C 
ATOM   4119  O   PRO A 299      50.160  11.620  13.250  1.00 55.03    -0.271 OA
ATOM   4120  CB  PRO A 299      48.885  14.377  13.589  1.00 55.88    -0.036 C 
ATOM   4121  HB1 PRO A 299      49.875  14.685  13.180  1.00  0.00     0.036 H 
ATOM   4122  HB2 PRO A 299      48.343  15.314  13.322  1.00  0.00     0.036 H 
ATOM   4123  CG  PRO A 299      48.898  14.077  15.050  1.00 57.60    -0.048 C 
ATOM   4124  HG1 PRO A 299      49.854  13.624  15.404  1.00  0.00     0.035 H 
ATOM   4125  HG2 PRO A 299      48.935  14.988  15.692  1.00  0.00     0.035 H 
ATOM   4126  CD  PRO A 299      47.698  13.216  15.300  1.00 60.11    -0.001 C 
ATOM   4127  HD1 PRO A 299      47.773  12.563  16.200  1.00  0.00     0.064 H 
ATOM   4128  HD2 PRO A 299      46.791  13.769  15.638  1.00  0.00     0.064 H 
ATOM   4129  N   PRO A 300      49.524  12.013  11.132  1.00 45.75    -0.337 N 
ATOM   4130  CA  PRO A 300      50.554  11.117  10.595  1.00 52.00     0.091 C 
ATOM   4131  HA  PRO A 300      50.475  10.113  11.075  1.00  0.00     0.087 H 
ATOM   4132  C   PRO A 300      51.955  11.678  10.787  1.00 59.47     0.241 C 
ATOM   4133  O   PRO A 300      52.163  12.880  10.963  1.00 67.89    -0.271 OA
ATOM   4134  CB  PRO A 300      50.201  11.017   9.105  1.00 46.18    -0.036 C 
ATOM   4135  HB1 PRO A 300      50.896  11.580   8.439  1.00  0.00     0.036 H 
ATOM   4136  HB2 PRO A 300      50.387  10.010   8.665  1.00  0.00     0.036 H 
ATOM   4137  CG  PRO A 300      48.773  11.466   9.009  1.00 46.66    -0.048 C 
ATOM   4138  HG1 PRO A 300      48.482  11.826   7.995  1.00  0.00     0.035 H 
ATOM   4139  HG2 PRO A 300      48.035  10.632   9.068  1.00  0.00     0.035 H 
ATOM   4140  CD  PRO A 300      48.609  12.494  10.084  1.00 43.82    -0.001 C 
ATOM   4141  HD1 PRO A 300      47.558  12.657  10.419  1.00  0.00     0.064 H 
ATOM   4142  HD2 PRO A 300      48.784  13.545   9.757  1.00  0.00     0.064 H 
ATOM   4143  N   ASP A 301      52.927  10.767  10.747  1.00 60.97    -0.345 N 
ATOM   4144  HN  ASP A 301      52.673   9.788  10.613  1.00  0.00     0.163 HD
ATOM   4145  CA  ASP A 301      54.335  11.109  10.887  1.00 63.97     0.099 C 
ATOM   4146  HA  ASP A 301      54.421  12.116  11.358  1.00  0.00     0.088 H 
ATOM   4147  C   ASP A 301      54.973  11.149   9.509  1.00 61.11     0.243 C 
ATOM   4148  O   ASP A 301      54.963  10.122   8.810  1.00 68.26    -0.271 OA
ATOM   4149  CB  ASP A 301      55.040  10.082  11.770  1.00 72.59     0.043 C 
ATOM   4150  HB1 ASP A 301      54.485   9.932  12.725  1.00  0.00     0.052 H 
ATOM   4151  HB2 ASP A 301      54.946   9.057  11.341  1.00  0.00     0.052 H 
ATOM   4152  CG  ASP A 301      56.496  10.426  12.037  1.00 85.94     0.175 C 
ATOM   4153  OD1 ASP A 301      56.866  11.614  11.943  1.00 92.49    -0.648 OA
ATOM   4154  OD2 ASP A 301      57.274   9.497  12.344  1.00 87.68    -0.648 OA
ATOM   4155  N   PRO A 302      55.540  12.284   9.065  1.00 53.40    -0.337 N 
ATOM   4156  CA  PRO A 302      55.664  13.547   9.802  1.00 55.33     0.091 C 
ATOM   4157  HA  PRO A 302      55.867  13.336  10.878  1.00  0.00     0.087 H 
ATOM   4158  C   PRO A 302      54.458  14.477   9.679  1.00 62.23     0.241 C 
ATOM   4159  O   PRO A 302      54.250  15.308  10.562  1.00 66.37    -0.271 OA
ATOM   4160  CB  PRO A 302      56.895  14.188   9.162  1.00 50.85    -0.036 C 
ATOM   4161  HB1 PRO A 302      57.856  13.955   9.677  1.00  0.00     0.036 H 
ATOM   4162  HB2 PRO A 302      56.958  15.294   9.290  1.00  0.00     0.036 H 
ATOM   4163  CG  PRO A 302      56.830  13.735   7.746  1.00 51.97    -0.048 C 
ATOM   4164  HG1 PRO A 302      56.276  14.439   7.082  1.00  0.00     0.035 H 
ATOM   4165  HG2 PRO A 302      57.811  13.791   7.219  1.00  0.00     0.035 H 
ATOM   4166  CD  PRO A 302      56.240  12.342   7.769  1.00 56.28    -0.001 C 
ATOM   4167  HD1 PRO A 302      56.981  11.524   7.608  1.00  0.00     0.064 H 
ATOM   4168  HD2 PRO A 302      55.602  12.097   6.888  1.00  0.00     0.064 H 
ATOM   4169  N   SER A 303      53.681  14.347   8.606  1.00 56.95    -0.344 N 
ATOM   4170  HN  SER A 303      53.886  13.620   7.921  1.00  0.00     0.163 HD
ATOM   4171  CA  SER A 303      52.541  15.230   8.397  1.00 51.16     0.109 C 
ATOM   4172  HA  SER A 303      51.996  15.341   9.363  1.00  0.00     0.090 H 
ATOM   4173  C   SER A 303      51.599  14.606   7.379  1.00 49.45     0.243 C 
ATOM   4174  O   SER A 303      52.000  13.774   6.562  1.00 47.95    -0.271 OA
ATOM   4175  CB  SER A 303      52.985  16.618   7.926  1.00 61.89     0.044 C 
ATOM   4176  HB1 SER A 303      52.135  17.340   7.914  1.00  0.00     0.077 H 
ATOM   4177  HB2 SER A 303      53.626  17.124   8.685  1.00  0.00     0.077 H 
ATOM   4178  OG  SER A 303      53.627  16.544   6.663  1.00 64.80    -0.398 OA
ATOM   4179  HG  SER A 303      53.902  17.405   6.371  1.00  0.00     0.209 HD
ATOM   4180  N   ASN A 304      50.343  15.028   7.439  1.00 52.25    -0.345 N 
ATOM   4181  HN  ASN A 304      50.063  15.651   8.197  1.00  0.00     0.163 HD
ATOM   4182  CA  ASN A 304      49.353  14.623   6.447  1.00 44.35     0.097 C 
ATOM   4183  HA  ASN A 304      49.431  13.523   6.285  1.00  0.00     0.088 H 
ATOM   4184  C   ASN A 304      49.646  15.338   5.134  1.00 47.87     0.243 C 
ATOM   4185  O   ASN A 304      49.593  16.575   5.091  1.00 53.21    -0.271 OA
ATOM   4186  CB  ASN A 304      47.948  14.952   6.945  1.00 40.68     0.036 C 
ATOM   4187  HB1 ASN A 304      47.783  16.054   6.973  1.00  0.00     0.051 H 
ATOM   4188  HB2 ASN A 304      47.847  14.726   8.032  1.00  0.00     0.051 H 
ATOM   4189  CG  ASN A 304      46.862  14.261   6.144  1.00 41.22     0.217 C 
ATOM   4190  ND2 ASN A 304      45.761  13.934   6.810  1.00 42.33    -0.370 N 
ATOM   4191 1HD2 ASN A 304      45.642  14.129   7.804  1.00  0.00     0.159 HD
ATOM   4192 2HD2 ASN A 304      45.030  13.469   6.271  1.00  0.00     0.159 HD
ATOM   4193  OD1 ASN A 304      47.006  14.026   4.945  1.00 47.27    -0.274 OA
ATOM   4194  N   PRO A 305      49.960  14.618   4.053  1.00 43.66    -0.337 N 
ATOM   4195  CA  PRO A 305      50.344  15.299   2.803  1.00 39.87     0.091 C 
ATOM   4196  HA  PRO A 305      51.287  15.871   2.969  1.00  0.00     0.087 H 
ATOM   4197  C   PRO A 305      49.278  16.234   2.256  1.00 42.07     0.241 C 
ATOM   4198  O   PRO A 305      49.617  17.198   1.557  1.00 55.38    -0.271 OA
ATOM   4199  CB  PRO A 305      50.619  14.132   1.842  1.00 39.50    -0.036 C 
ATOM   4200  HB1 PRO A 305      51.407  14.347   1.083  1.00  0.00     0.036 H 
ATOM   4201  HB2 PRO A 305      49.794  13.939   1.117  1.00  0.00     0.036 H 
ATOM   4202  CG  PRO A 305      50.932  12.970   2.730  1.00 42.10    -0.048 C 
ATOM   4203  HG1 PRO A 305      52.018  12.860   2.959  1.00  0.00     0.035 H 
ATOM   4204  HG2 PRO A 305      50.802  11.979   2.235  1.00  0.00     0.035 H 
ATOM   4205  CD  PRO A 305      50.074  13.154   3.946  1.00 42.96    -0.001 C 
ATOM   4206  HD1 PRO A 305      49.100  12.613   3.914  1.00  0.00     0.064 H 
ATOM   4207  HD2 PRO A 305      50.454  12.649   4.864  1.00  0.00     0.064 H 
ATOM   4208  N   TRP A 306      48.001  15.990   2.554  1.00 40.97    -0.346 N 
ATOM   4209  HN  TRP A 306      47.765  15.175   3.120  1.00  0.00     0.163 HD
ATOM   4210  CA  TRP A 306      46.937  16.869   2.084  1.00 36.63     0.093 C 
ATOM   4211  HA  TRP A 306      47.147  17.125   1.019  1.00  0.00     0.088 H 
ATOM   4212  C   TRP A 306      46.855  18.170   2.874  1.00 44.50     0.241 C 
ATOM   4213  O   TRP A 306      46.258  19.137   2.387  1.00 50.70    -0.271 OA
ATOM   4214  CB  TRP A 306      45.593  16.136   2.139  1.00 34.55    -0.012 C 
ATOM   4215  HB1 TRP A 306      45.299  15.918   3.192  1.00  0.00     0.044 H 
ATOM   4216  HB2 TRP A 306      44.755  16.814   1.854  1.00  0.00     0.044 H 
ATOM   4217  CG  TRP A 306      45.581  14.888   1.308  1.00 34.45    -0.028 A 
ATOM   4218  CD1 TRP A 306      45.727  13.606   1.749  1.00 38.30    -0.015 A 
ATOM   4219  HD1 TRP A 306      45.865  13.313   2.803  1.00  0.00     0.112 H 
ATOM   4220  CD2 TRP A 306      45.442  14.809  -0.115  1.00 39.72    -0.002 A 
ATOM   4221  CE2 TRP A 306      45.503  13.446  -0.466  1.00 40.61     0.042 A 
ATOM   4222  CE3 TRP A 306      45.266  15.758  -1.127  1.00 39.15    -0.070 A 
ATOM   4223  HE3 TRP A 306      45.213  16.833  -0.886  1.00  0.00     0.084 H 
ATOM   4224  NE1 TRP A 306      45.677  12.731   0.690  1.00 39.58    -0.365 N 
ATOM   4225  HE1 TRP A 306      45.756  11.716   0.754  1.00  0.00     0.165 HD
ATOM   4226  CZ2 TRP A 306      45.395  13.009  -1.784  1.00 44.96    -0.056 A 
ATOM   4227  HZ2 TRP A 306      45.445  11.937  -2.037  1.00  0.00     0.086 H 
ATOM   4228  CZ3 TRP A 306      45.160  15.322  -2.436  1.00 36.38    -0.082 A 
ATOM   4229  HZ3 TRP A 306      45.022  16.060  -3.244  1.00  0.00     0.083 H 
ATOM   4230  CH2 TRP A 306      45.225  13.960  -2.753  1.00 42.20    -0.081 A 
ATOM   4231  HH2 TRP A 306      45.137  13.647  -3.807  1.00  0.00     0.083 H 
ATOM   4232  N   LEU A 307      47.445  18.220   4.069  1.00 49.65    -0.346 N 
ATOM   4233  HN  LEU A 307      47.902  17.381   4.427  1.00  0.00     0.163 HD
ATOM   4234  CA  LEU A 307      47.460  19.431   4.882  1.00 48.60     0.089 C 
ATOM   4235  HA  LEU A 307      46.626  20.088   4.541  1.00  0.00     0.087 H 
ATOM   4236  C   LEU A 307      48.758  20.216   4.767  1.00 45.42     0.241 C 
ATOM   4237  O   LEU A 307      48.735  21.445   4.884  1.00 48.84    -0.271 OA
ATOM   4238  CB  LEU A 307      47.226  19.090   6.359  1.00 39.69    -0.035 C 
ATOM   4239  HB1 LEU A 307      47.152  20.035   6.946  1.00  0.00     0.037 H 
ATOM   4240  HB2 LEU A 307      48.157  18.649   6.785  1.00  0.00     0.037 H 
ATOM   4241  CG  LEU A 307      46.040  18.190   6.704  1.00 38.50    -0.059 C 
ATOM   4242  HG  LEU A 307      46.182  17.214   6.185  1.00  0.00     0.038 H 
ATOM   4243  CD1 LEU A 307      45.987  17.928   8.201  1.00 40.37    -0.073 C 
ATOM   4244 1HD1 LEU A 307      46.944  17.480   8.558  1.00  0.00     0.028 H 
ATOM   4245 2HD1 LEU A 307      45.108  17.301   8.480  1.00  0.00     0.028 H 
ATOM   4246 3HD1 LEU A 307      45.724  18.849   8.772  1.00  0.00     0.028 H 
ATOM   4247  CD2 LEU A 307      44.739  18.799   6.219  1.00 42.08    -0.073 C 
ATOM   4248 1HD2 LEU A 307      44.778  18.991   5.121  1.00  0.00     0.028 H 
ATOM   4249 2HD2 LEU A 307      44.476  19.720   6.790  1.00  0.00     0.028 H 
ATOM   4250 3HD2 LEU A 307      43.860  18.172   6.498  1.00  0.00     0.028 H 
ATOM   4251  N   SER A 308      49.884  19.537   4.541  1.00 45.03    -0.344 N 
ATOM   4252  HN  SER A 308      49.827  18.531   4.383  1.00  0.00     0.163 HD
ATOM   4253  CA  SER A 308      51.190  20.177   4.511  1.00 47.10     0.109 C 
ATOM   4254  HA  SER A 308      51.068  21.226   4.870  1.00  0.00     0.090 H 
ATOM   4255  C   SER A 308      51.818  20.225   3.126  1.00 52.65     0.243 C 
ATOM   4256  O   SER A 308      52.855  20.878   2.962  1.00 61.39    -0.271 OA
ATOM   4257  CB  SER A 308      52.154  19.458   5.468  1.00 48.73     0.044 C 
ATOM   4258  HB1 SER A 308      53.087  20.047   5.630  1.00  0.00     0.077 H 
ATOM   4259  HB2 SER A 308      51.769  19.457   6.514  1.00  0.00     0.077 H 
ATOM   4260  OG  SER A 308      52.439  18.144   5.016  1.00 51.85    -0.398 OA
ATOM   4261  HG  SER A 308      53.035  17.700   5.608  1.00  0.00     0.209 HD
ATOM   4262  N   ASP A 309      51.228  19.554   2.134  1.00 54.50    -0.345 N 
ATOM   4263  HN  ASP A 309      50.334  19.099   2.318  1.00  0.00     0.163 HD
ATOM   4264  CA  ASP A 309      51.806  19.441   0.793  1.00 53.96     0.098 C 
ATOM   4265  HA  ASP A 309      51.146  18.769   0.197  1.00  0.00     0.088 H 
ATOM   4266  C   ASP A 309      53.195  18.807   0.833  1.00 52.11     0.241 C 
ATOM   4267  O   ASP A 309      54.029  19.048  -0.044  1.00 57.71    -0.271 OA
ATOM   4268  CB  ASP A 309      51.847  20.799   0.084  1.00 56.88     0.043 C 
ATOM   4269  HB1 ASP A 309      52.514  21.512   0.622  1.00  0.00     0.052 H 
ATOM   4270  HB2 ASP A 309      52.399  20.730  -0.882  1.00  0.00     0.052 H 
ATOM   4271  CG  ASP A 309      50.463  21.393  -0.119  1.00 70.78     0.175 C 
ATOM   4272  OD1 ASP A 309      49.494  20.618  -0.268  1.00 77.21    -0.648 OA
ATOM   4273  OD2 ASP A 309      50.344  22.636  -0.131  1.00 76.64    -0.648 OA
ATOM   4274  N   ASP A 310      53.447  17.988   1.854  1.00 52.10    -0.345 N 
ATOM   4275  HN  ASP A 310      52.718  17.858   2.556  1.00  0.00     0.163 HD
ATOM   4276  CA  ASP A 310      54.702  17.267   2.027  1.00 59.78     0.098 C 
ATOM   4277  HA  ASP A 310      55.414  17.586   1.231  1.00  0.00     0.088 H 
ATOM   4278  C   ASP A 310      54.418  15.779   1.867  1.00 66.03     0.241 C 
ATOM   4279  O   ASP A 310      53.695  15.192   2.679  1.00 69.06    -0.271 OA
ATOM   4280  CB  ASP A 310      55.320  17.568   3.394  1.00 68.06     0.043 C 
ATOM   4281  HB1 ASP A 310      55.414  18.667   3.556  1.00  0.00     0.052 H 
ATOM   4282  HB2 ASP A 310      54.608  17.324   4.216  1.00  0.00     0.052 H 
ATOM   4283  CG  ASP A 310      56.652  16.872   3.605  1.00 77.05     0.175 C 
ATOM   4284  OD1 ASP A 310      57.199  16.305   2.636  1.00 80.67    -0.648 OA
ATOM   4285  OD2 ASP A 310      57.153  16.893   4.750  1.00 78.32    -0.648 OA
ATOM   4286  N   THR A 311      54.992  15.175   0.828  1.00 63.84    -0.344 N 
ATOM   4287  HN  THR A 311      55.654  15.703   0.259  1.00  0.00     0.163 HD
ATOM   4288  CA  THR A 311      54.713  13.791   0.471  1.00 53.25     0.113 C 
ATOM   4289  HA  THR A 311      53.679  13.551   0.811  1.00  0.00     0.091 H 
ATOM   4290  C   THR A 311      55.664  12.796   1.123  1.00 57.70     0.243 C 
ATOM   4291  O   THR A 311      55.686  11.629   0.718  1.00 66.09    -0.271 OA
ATOM   4292  CB  THR A 311      54.763  13.615  -1.050  1.00 52.29     0.060 C 
ATOM   4293  HB  THR A 311      54.566  12.547  -1.300  1.00  0.00     0.086 H 
ATOM   4294  CG2 THR A 311      53.715  14.485  -1.722  1.00 49.47    -0.050 C 
ATOM   4295 1HG2 THR A 311      53.751  14.357  -2.829  1.00  0.00     0.031 H 
ATOM   4296 2HG2 THR A 311      53.813  15.555  -1.425  1.00  0.00     0.031 H 
ATOM   4297 3HG2 THR A 311      52.695  14.293  -1.316  1.00  0.00     0.031 H 
ATOM   4298  OG1 THR A 311      56.063  13.978  -1.534  1.00 62.81    -0.393 OA
ATOM   4299  HG1 THR A 311      56.094  13.869  -2.477  1.00  0.00     0.210 HD
ATOM   4300  N   THR A 312      56.446  13.221   2.120  1.00 67.81    -0.344 N 
ATOM   4301  HN  THR A 312      56.394  14.191   2.430  1.00  0.00     0.163 HD
ATOM   4302  CA  THR A 312      57.375  12.299   2.767  1.00 74.74     0.113 C 
ATOM   4303  HA  THR A 312      58.023  11.851   1.978  1.00  0.00     0.091 H 
ATOM   4304  C   THR A 312      56.644  11.167   3.478  1.00 74.04     0.243 C 
ATOM   4305  O   THR A 312      57.192  10.068   3.619  1.00 77.61    -0.271 OA
ATOM   4306  CB  THR A 312      58.276  13.052   3.750  1.00 81.10     0.060 C 
ATOM   4307  HB  THR A 312      58.768  12.317   4.429  1.00  0.00     0.086 H 
ATOM   4308  CG2 THR A 312      59.349  13.834   3.003  1.00 82.06    -0.050 C 
ATOM   4309 1HG2 THR A 312      59.963  13.130   2.394  1.00  0.00     0.031 H 
ATOM   4310 2HG2 THR A 312      59.973  14.454   3.688  1.00  0.00     0.031 H 
ATOM   4311 3HG2 THR A 312      58.919  14.659   2.389  1.00  0.00     0.031 H 
ATOM   4312  OG1 THR A 312      57.487  13.957   4.533  1.00 90.54    -0.393 OA
ATOM   4313  HG1 THR A 312      56.818  13.469   4.999  1.00  0.00     0.210 HD
ATOM   4314  N   PHE A 313      55.407  11.407   3.919  1.00 65.69    -0.346 N 
ATOM   4315  HN  PHE A 313      55.001  12.336   3.808  1.00  0.00     0.163 HD
ATOM   4316  CA  PHE A 313      54.631  10.349   4.559  1.00 58.60     0.093 C 
ATOM   4317  HA  PHE A 313      55.233   9.934   5.401  1.00  0.00     0.088 H 
ATOM   4318  C   PHE A 313      54.329   9.217   3.585  1.00 57.94     0.241 C 
ATOM   4319  O   PHE A 313      54.340   8.040   3.966  1.00 64.61    -0.271 OA
ATOM   4320  CB  PHE A 313      53.336  10.925   5.134  1.00 56.39    -0.014 C 
ATOM   4321  HB1 PHE A 313      53.555  11.611   5.985  1.00  0.00     0.043 H 
ATOM   4322  HB2 PHE A 313      52.879  11.651   4.422  1.00  0.00     0.043 H 
ATOM   4323  CG  PHE A 313      52.336   9.882   5.540  1.00 54.08    -0.056 A 
ATOM   4324  CD1 PHE A 313      52.485   9.185   6.727  1.00 57.98    -0.077 A 
ATOM   4325  HD1 PHE A 313      53.347   9.399   7.381  1.00  0.00     0.084 H 
ATOM   4326  CD2 PHE A 313      51.242   9.601   4.736  1.00 50.87    -0.077 A 
ATOM   4327  HD2 PHE A 313      51.106  10.151   3.790  1.00  0.00     0.084 H 
ATOM   4328  CE1 PHE A 313      51.565   8.223   7.102  1.00 60.80    -0.082 A 
ATOM   4329  HE1 PHE A 313      51.696   7.673   8.049  1.00  0.00     0.083 H 
ATOM   4330  CE2 PHE A 313      50.321   8.641   5.105  1.00 52.19    -0.082 A 
ATOM   4331  HE2 PHE A 313      49.458   8.425   4.454  1.00  0.00     0.083 H 
ATOM   4332  CZ  PHE A 313      50.482   7.952   6.290  1.00 54.92    -0.083 A 
ATOM   4333  HZ  PHE A 313      49.746   7.186   6.588  1.00  0.00     0.083 H 
ATOM   4334  N   TRP A 314      54.054   9.552   2.321  1.00 50.02    -0.346 N 
ATOM   4335  HN  TRP A 314      54.031  10.536   2.052  1.00  0.00     0.163 HD
ATOM   4336  CA  TRP A 314      53.786   8.523   1.321  1.00 47.50     0.093 C 
ATOM   4337  HA  TRP A 314      53.041   7.810   1.746  1.00  0.00     0.088 H 
ATOM   4338  C   TRP A 314      55.043   7.740   0.963  1.00 61.07     0.241 C 
ATOM   4339  O   TRP A 314      54.967   6.533   0.705  1.00 70.79    -0.271 OA
ATOM   4340  CB  TRP A 314      53.181   9.154   0.067  1.00 47.08    -0.012 C 
ATOM   4341  HB1 TRP A 314      53.266   8.461  -0.803  1.00  0.00     0.044 H 
ATOM   4342  HB2 TRP A 314      53.819   9.992  -0.299  1.00  0.00     0.044 H 
ATOM   4343  CG  TRP A 314      51.770   9.605   0.245  1.00 38.11    -0.028 A 
ATOM   4344  CD1 TRP A 314      50.882   9.165   1.180  1.00 45.31    -0.015 A 
ATOM   4345  HD1 TRP A 314      51.097   8.399   1.944  1.00  0.00     0.112 H 
ATOM   4346  CD2 TRP A 314      51.080  10.593  -0.531  1.00 48.86    -0.002 A 
ATOM   4347  CE2 TRP A 314      49.776  10.697  -0.009  1.00 43.25     0.042 A 
ATOM   4348  CE3 TRP A 314      51.439  11.400  -1.616  1.00 47.30    -0.070 A 
ATOM   4349  HE3 TRP A 314      52.452  11.344  -2.048  1.00  0.00     0.084 H 
ATOM   4350  NE1 TRP A 314      49.680   9.814   1.034  1.00 41.55    -0.365 N 
ATOM   4351  HE1 TRP A 314      48.851   9.663   1.609  1.00  0.00     0.165 HD
ATOM   4352  CZ2 TRP A 314      48.829  11.574  -0.535  1.00 43.05    -0.056 A 
ATOM   4353  HZ2 TRP A 314      47.813  11.640  -0.112  1.00  0.00     0.086 H 
ATOM   4354  CZ3 TRP A 314      50.498  12.270  -2.136  1.00 41.31    -0.082 A 
ATOM   4355  HZ3 TRP A 314      50.768  12.912  -2.991  1.00  0.00     0.083 H 
ATOM   4356  CH2 TRP A 314      49.208  12.350  -1.596  1.00 41.47    -0.081 A 
ATOM   4357  HH2 TRP A 314      48.482  13.054  -2.036  1.00  0.00     0.083 H 
ATOM   4358  N   GLU A 315      56.203   8.402   0.940  1.00 66.29    -0.346 N 
ATOM   4359  HN  GLU A 315      56.220   9.402   1.142  1.00  0.00     0.163 HD
ATOM   4360  CA  GLU A 315      57.446   7.704   0.628  1.00 76.23     0.090 C 
ATOM   4361  HA  GLU A 315      57.274   7.075  -0.276  1.00  0.00     0.087 H 
ATOM   4362  C   GLU A 315      57.879   6.790   1.767  1.00 75.39     0.241 C 
ATOM   4363  O   GLU A 315      58.456   5.725   1.519  1.00 79.12    -0.271 OA
ATOM   4364  CB  GLU A 315      58.541   8.719   0.301  1.00 85.77    -0.029 C 
ATOM   4365  HB1 GLU A 315      58.817   9.308   1.207  1.00  0.00     0.037 H 
ATOM   4366  HB2 GLU A 315      59.512   8.205   0.112  1.00  0.00     0.037 H 
ATOM   4367  CG  GLU A 315      58.186   9.645  -0.857  1.00 92.28     0.018 C 
ATOM   4368  HG1 GLU A 315      58.211   9.097  -1.828  1.00  0.00     0.049 H 
ATOM   4369  HG2 GLU A 315      57.106   9.919  -0.832  1.00  0.00     0.049 H 
ATOM   4370  CD  GLU A 315      59.058  10.882  -0.910  1.00 96.93     0.172 C 
ATOM   4371  OE1 GLU A 315      60.240  10.766  -1.296  1.00100.18    -0.648 OA
ATOM   4372  OE2 GLU A 315      58.557  11.971  -0.562  1.00 94.75    -0.648 OA
ATOM   4373  N   LEU A 316      57.605   7.179   3.015  1.00 70.14    -0.346 N 
ATOM   4374  HN  LEU A 316      57.185   8.094   3.181  1.00  0.00     0.163 HD
ATOM   4375  CA  LEU A 316      57.903   6.302   4.143  1.00 62.12     0.089 C 
ATOM   4376  HA  LEU A 316      58.953   5.941   4.039  1.00  0.00     0.087 H 
ATOM   4377  C   LEU A 316      56.979   5.092   4.154  1.00 60.70     0.241 C 
ATOM   4378  O   LEU A 316      57.417   3.975   4.450  1.00 68.64    -0.271 OA
ATOM   4379  CB  LEU A 316      57.786   7.071   5.458  1.00 58.44    -0.035 C 
ATOM   4380  HB1 LEU A 316      56.741   7.440   5.578  1.00  0.00     0.037 H 
ATOM   4381  HB2 LEU A 316      57.854   6.356   6.311  1.00  0.00     0.037 H 
ATOM   4382  CG  LEU A 316      58.760   8.227   5.688  1.00 55.48    -0.059 C 
ATOM   4383  HG  LEU A 316      58.790   8.847   4.762  1.00  0.00     0.038 H 
ATOM   4384  CD1 LEU A 316      58.285   9.106   6.834  1.00 50.16    -0.073 C 
ATOM   4385 1HD1 LEU A 316      58.995   9.949   7.002  1.00  0.00     0.028 H 
ATOM   4386 2HD1 LEU A 316      58.115   8.516   7.765  1.00  0.00     0.028 H 
ATOM   4387 3HD1 LEU A 316      57.243   9.468   6.673  1.00  0.00     0.028 H 
ATOM   4388  CD2 LEU A 316      60.162   7.706   5.958  1.00 61.01    -0.073 C 
ATOM   4389 1HD2 LEU A 316      60.872   8.549   6.126  1.00  0.00     0.028 H 
ATOM   4390 2HD2 LEU A 316      60.513   7.026   5.147  1.00  0.00     0.028 H 
ATOM   4391 3HD2 LEU A 316      60.176   6.980   6.804  1.00  0.00     0.028 H 
ATOM   4392  N   GLU A 317      55.696   5.298   3.838  1.00 62.53    -0.346 N 
ATOM   4393  HN  GLU A 317      55.371   6.244   3.639  1.00  0.00     0.163 HD
ATOM   4394  CA  GLU A 317      54.755   4.184   3.774  1.00 69.61     0.090 C 
ATOM   4395  HA  GLU A 317      54.773   3.653   4.754  1.00  0.00     0.087 H 
ATOM   4396  C   GLU A 317      55.130   3.189   2.684  1.00 66.60     0.241 C 
ATOM   4397  O   GLU A 317      54.808   2.000   2.792  1.00 68.56    -0.271 OA
ATOM   4398  CB  GLU A 317      53.335   4.704   3.535  1.00 83.80    -0.029 C 
ATOM   4399  HB1 GLU A 317      52.851   4.136   2.706  1.00  0.00     0.037 H 
ATOM   4400  HB2 GLU A 317      53.369   5.721   3.080  1.00  0.00     0.037 H 
ATOM   4401  CG  GLU A 317      52.439   4.707   4.763  1.00 89.66     0.018 C 
ATOM   4402  HG1 GLU A 317      52.558   3.767   5.351  1.00  0.00     0.049 H 
ATOM   4403  HG2 GLU A 317      52.800   5.439   5.523  1.00  0.00     0.049 H 
ATOM   4404  CD  GLU A 317      50.981   4.954   4.413  1.00 89.20     0.172 C 
ATOM   4405  OE1 GLU A 317      50.104   4.275   4.987  1.00 85.19    -0.648 OA
ATOM   4406  OE2 GLU A 317      50.713   5.821   3.554  1.00 87.03    -0.648 OA
ATOM   4407  N   ALA A 318      55.802   3.651   1.631  1.00 78.01    -0.346 N 
ATOM   4408  HN  ALA A 318      56.058   4.638   1.609  1.00  0.00     0.163 HD
ATOM   4409  CA  ALA A 318      56.186   2.805   0.510  1.00 76.69     0.086 C 
ATOM   4410  HA  ALA A 318      55.526   1.907   0.516  1.00  0.00     0.086 H 
ATOM   4411  C   ALA A 318      57.630   2.326   0.587  1.00 79.11     0.240 C 
ATOM   4412  O   ALA A 318      58.077   1.604  -0.310  1.00 81.70    -0.271 OA
ATOM   4413  CB  ALA A 318      55.959   3.549  -0.811  1.00 75.00    -0.049 C 
ATOM   4414  HB1 ALA A 318      54.902   3.900  -0.867  1.00  0.00     0.030 H 
ATOM   4415  HB2 ALA A 318      56.245   2.932  -1.695  1.00  0.00     0.030 H 
ATOM   4416  HB3 ALA A 318      56.686   4.382  -0.954  1.00  0.00     0.030 H 
ATOM   4417  N   SER A 319      58.365   2.704   1.630  1.00 75.18    -0.344 N 
ATOM   4418  HN  SER A 319      57.944   3.282   2.357  1.00  0.00     0.163 HD
ATOM   4419  CA  SER A 319      59.759   2.307   1.751  1.00 71.58     0.109 C 
ATOM   4420  HA  SER A 319      60.276   2.530   0.789  1.00  0.00     0.090 H 
ATOM   4421  C   SER A 319      59.877   0.813   2.031  1.00 73.12     0.243 C 
ATOM   4422  O   SER A 319      58.969   0.186   2.583  1.00 78.25    -0.271 OA
ATOM   4423  CB  SER A 319      60.445   3.096   2.866  1.00 81.42     0.044 C 
ATOM   4424  HB1 SER A 319      60.415   4.194   2.672  1.00  0.00     0.077 H 
ATOM   4425  HB2 SER A 319      59.852   3.075   3.810  1.00  0.00     0.077 H 
ATOM   4426  OG  SER A 319      61.770   2.637   3.071  1.00 90.64    -0.398 OA
ATOM   4427  HG  SER A 319      62.196   3.127   3.764  1.00  0.00     0.209 HD
ATOM   4428  N   LYS A 320      61.016   0.243   1.639  1.00 72.46    -0.346 N 
ATOM   4429  HN  LYS A 320      61.702   0.797   1.125  1.00  0.00     0.163 HD
ATOM   4430  CA  LYS A 320      61.301  -1.156   1.930  1.00 69.17     0.089 C 
ATOM   4431  HA  LYS A 320      60.344  -1.723   1.856  1.00  0.00     0.087 H 
ATOM   4432  C   LYS A 320      61.860  -1.365   3.331  1.00 69.86     0.241 C 
ATOM   4433  O   LYS A 320      61.922  -2.510   3.790  1.00 71.93    -0.271 OA
ATOM   4434  CB  LYS A 320      62.266  -1.726   0.887  1.00 72.54    -0.038 C 
ATOM   4435  HB1 LYS A 320      63.125  -1.033   0.724  1.00  0.00     0.036 H 
ATOM   4436  HB2 LYS A 320      62.813  -2.607   1.296  1.00  0.00     0.036 H 
ATOM   4437  CG  LYS A 320      61.598  -2.074  -0.435  1.00 75.08    -0.061 C 
ATOM   4438  HG1 LYS A 320      60.712  -2.733  -0.283  1.00  0.00     0.033 H 
ATOM   4439  HG2 LYS A 320      61.082  -1.189  -0.876  1.00  0.00     0.033 H 
ATOM   4440  CD  LYS A 320      62.584  -2.687  -1.415  1.00 78.91    -0.043 C 
ATOM   4441  HD1 LYS A 320      63.377  -1.959  -1.707  1.00  0.00     0.035 H 
ATOM   4442  HD2 LYS A 320      63.227  -3.453  -0.923  1.00  0.00     0.035 H 
ATOM   4443  CE  LYS A 320      61.873  -3.255  -2.633  1.00 82.47     0.080 C 
ATOM   4444  HE1 LYS A 320      62.600  -3.561  -3.421  1.00  0.00     0.075 H 
ATOM   4445  HE2 LYS A 320      61.331  -2.459  -3.195  1.00  0.00     0.075 H 
ATOM   4446  NZ  LYS A 320      60.963  -4.377  -2.269  1.00 84.73    -0.079 N 
ATOM   4447  HZ1 LYS A 320      60.486  -4.758  -3.086  1.00  0.00     0.274 HD
ATOM   4448  HZ2 LYS A 320      60.298  -4.097  -1.548  1.00  0.00     0.274 HD
ATOM   4449  HZ3 LYS A 320      61.459  -5.105  -1.755  1.00  0.00     0.274 HD
ATOM   4450  N   GLU A 321      62.270  -0.296   4.015  1.00 73.05    -0.346 N 
ATOM   4451  HN  GLU A 321      62.347   0.601   3.536  1.00  0.00     0.163 HD
ATOM   4452  CA  GLU A 321      62.610  -0.376   5.427  1.00 72.84     0.090 C 
ATOM   4453  HA  GLU A 321      62.840  -1.436   5.683  1.00  0.00     0.087 H 
ATOM   4454  C   GLU A 321      61.407   0.075   6.238  1.00 67.70     0.243 C 
ATOM   4455  O   GLU A 321      61.069   1.269   6.212  1.00 68.16    -0.271 OA
ATOM   4456  CB  GLU A 321      63.828   0.486   5.751  1.00 78.29    -0.029 C 
ATOM   4457  HB1 GLU A 321      63.791   0.836   6.809  1.00  0.00     0.037 H 
ATOM   4458  HB2 GLU A 321      63.765   1.468   5.226  1.00  0.00     0.037 H 
ATOM   4459  CG  GLU A 321      65.156  -0.192   5.459  1.00 93.99     0.018 C 
ATOM   4460  HG1 GLU A 321      65.149  -1.252   5.806  1.00  0.00     0.049 H 
ATOM   4461  HG2 GLU A 321      65.287  -0.362   4.365  1.00  0.00     0.049 H 
ATOM   4462  CD  GLU A 321      66.336   0.563   6.038  1.00113.67     0.172 C 
ATOM   4463  OE1 GLU A 321      66.256   1.805   6.148  1.00119.69    -0.648 OA
ATOM   4464  OE2 GLU A 321      67.342  -0.089   6.391  1.00119.11    -0.648 OA
ATOM   4465  N   PRO A 322      60.733  -0.816   6.958  1.00 57.04    -0.337 N 
ATOM   4466  CA  PRO A 322      59.486  -0.436   7.626  1.00 57.69     0.091 C 
ATOM   4467  HA  PRO A 322      58.861   0.188   6.945  1.00  0.00     0.087 H 
ATOM   4468  C   PRO A 322      59.727   0.300   8.933  1.00 60.31     0.241 C 
ATOM   4469  O   PRO A 322      60.743   0.118   9.607  1.00 72.19    -0.271 OA
ATOM   4470  CB  PRO A 322      58.805  -1.785   7.876  1.00 61.15    -0.036 C 
ATOM   4471  HB1 PRO A 322      58.071  -1.782   8.715  1.00  0.00     0.036 H 
ATOM   4472  HB2 PRO A 322      58.079  -2.088   7.086  1.00  0.00     0.036 H 
ATOM   4473  CG  PRO A 322      59.947  -2.729   8.059  1.00 60.13    -0.048 C 
ATOM   4474  HG1 PRO A 322      60.266  -2.837   9.122  1.00  0.00     0.035 H 
ATOM   4475  HG2 PRO A 322      59.671  -3.796   7.890  1.00  0.00     0.035 H 
ATOM   4476  CD  PRO A 322      61.050  -2.243   7.148  1.00 58.00    -0.001 C 
ATOM   4477  HD1 PRO A 322      61.157  -2.823   6.202  1.00  0.00     0.064 H 
ATOM   4478  HD2 PRO A 322      62.081  -2.442   7.523  1.00  0.00     0.064 H 
ATOM   4479  N   SER A 323      58.760   1.143   9.285  1.00 55.17    -0.344 N 
ATOM   4480  HN  SER A 323      57.979   1.299   8.647  1.00  0.00     0.163 HD
ATOM   4481  CA  SER A 323      58.789   1.846  10.555  1.00 57.00     0.109 C 
ATOM   4482  HA  SER A 323      59.834   2.181  10.750  1.00  0.00     0.090 H 
ATOM   4483  C   SER A 323      58.361   0.912  11.684  1.00 58.02     0.243 C 
ATOM   4484  O   SER A 323      57.855  -0.191  11.459  1.00 59.03    -0.271 OA
ATOM   4485  CB  SER A 323      57.886   3.078  10.507  1.00 65.20     0.044 C 
ATOM   4486  HB1 SER A 323      58.264   3.836   9.782  1.00  0.00     0.077 H 
ATOM   4487  HB2 SER A 323      57.965   3.682  11.441  1.00  0.00     0.077 H 
ATOM   4488  OG  SER A 323      56.544   2.717  10.232  1.00 71.16    -0.398 OA
ATOM   4489  HG  SER A 323      55.983   3.483  10.202  1.00  0.00     0.209 HD
ATOM   4490  N   GLN A 324      58.573   1.368  12.921  1.00 62.91    -0.346 N 
ATOM   4491  HN  GLN A 324      58.971   2.297  13.059  1.00  0.00     0.163 HD
ATOM   4492  CA  GLN A 324      58.237   0.543  14.077  1.00 60.56     0.090 C 
ATOM   4493  HA  GLN A 324      58.701  -0.460  13.932  1.00  0.00     0.087 H 
ATOM   4494  C   GLN A 324      56.731   0.353  14.204  1.00 68.47     0.241 C 
ATOM   4495  O   GLN A 324      56.268  -0.725  14.594  1.00 76.75    -0.271 OA
ATOM   4496  CB  GLN A 324      58.818   1.155  15.353  1.00 66.70    -0.030 C 
ATOM   4497  HB1 GLN A 324      58.016   1.324  16.109  1.00  0.00     0.037 H 
ATOM   4498  HB2 GLN A 324      59.132   2.210  15.176  1.00  0.00     0.037 H 
ATOM   4499  CG  GLN A 324      59.960   0.348  15.952  1.00 79.55     0.011 C 
ATOM   4500  HG1 GLN A 324      60.694   0.051  15.167  1.00  0.00     0.047 H 
ATOM   4501  HG2 GLN A 324      59.612  -0.664  16.266  1.00  0.00     0.047 H 
ATOM   4502  CD  GLN A 324      60.649   1.065  17.096  1.00 94.84     0.215 C 
ATOM   4503  NE2 GLN A 324      60.467   0.558  18.310  1.00 95.21    -0.370 N 
ATOM   4504 1HE2 GLN A 324      60.931   1.040  19.080  1.00  0.00     0.159 HD
ATOM   4505 2HE2 GLN A 324      59.897  -0.271  18.480  1.00  0.00     0.159 HD
ATOM   4506  OE1 GLN A 324      61.337   2.065  16.891  1.00104.53    -0.274 OA
ATOM   4507  N   GLN A 325      55.950   1.388  13.880  1.00 69.88    -0.346 N 
ATOM   4508  HN  GLN A 325      56.371   2.285  13.638  1.00  0.00     0.163 HD
ATOM   4509  CA  GLN A 325      54.498   1.242  13.870  1.00 66.09     0.090 C 
ATOM   4510  HA  GLN A 325      54.182   0.822  14.854  1.00  0.00     0.087 H 
ATOM   4511  C   GLN A 325      54.043   0.286  12.775  1.00 62.67     0.241 C 
ATOM   4512  O   GLN A 325      53.053  -0.434  12.952  1.00 61.03    -0.271 OA
ATOM   4513  CB  GLN A 325      53.833   2.607  13.696  1.00 67.67    -0.030 C 
ATOM   4514  HB1 GLN A 325      52.764   2.485  13.404  1.00  0.00     0.037 H 
ATOM   4515  HB2 GLN A 325      54.222   3.117  12.784  1.00  0.00     0.037 H 
ATOM   4516  CG  GLN A 325      53.953   3.519  14.906  1.00 70.33     0.011 C 
ATOM   4517  HG1 GLN A 325      55.020   3.667  15.193  1.00  0.00     0.047 H 
ATOM   4518  HG2 GLN A 325      53.691   4.570  14.643  1.00  0.00     0.047 H 
ATOM   4519  CD  GLN A 325      53.134   3.031  16.085  1.00 70.42     0.215 C 
ATOM   4520  NE2 GLN A 325      51.880   3.462  16.152  1.00 72.03    -0.370 N 
ATOM   4521 1HE2 GLN A 325      51.329   3.134  16.945  1.00  0.00     0.159 HD
ATOM   4522 2HE2 GLN A 325      51.475   4.087  15.455  1.00  0.00     0.159 HD
ATOM   4523  OE1 GLN A 325      53.623   2.277  16.925  1.00 69.35    -0.274 OA
ATOM   4524  N   ARG A 326      54.753   0.263  11.646  1.00 61.58    -0.346 N 
ATOM   4525  HN  ARG A 326      55.540   0.902  11.535  1.00  0.00     0.163 HD
ATOM   4526  CA  ARG A 326      54.422  -0.662  10.567  1.00 54.18     0.089 C 
ATOM   4527  HA  ARG A 326      53.334  -0.567  10.344  1.00  0.00     0.087 H 
ATOM   4528  C   ARG A 326      54.705  -2.105  10.971  1.00 58.88     0.241 C 
ATOM   4529  O   ARG A 326      53.904  -3.004  10.688  1.00 65.05    -0.271 OA
ATOM   4530  CB  ARG A 326      55.206  -0.278   9.313  1.00 53.32    -0.036 C 
ATOM   4531  HB1 ARG A 326      56.300  -0.380   9.503  1.00  0.00     0.036 H 
ATOM   4532  HB2 ARG A 326      55.135   0.822   9.143  1.00  0.00     0.036 H 
ATOM   4533  CG  ARG A 326      54.831  -1.021   8.046  1.00 49.33    -0.048 C 
ATOM   4534  HG1 ARG A 326      55.014  -2.118   8.129  1.00  0.00     0.035 H 
ATOM   4535  HG2 ARG A 326      53.728  -1.057   7.887  1.00  0.00     0.035 H 
ATOM   4536  CD  ARG A 326      55.564  -0.401   6.867  1.00 54.90     0.009 C 
ATOM   4537  HD1 ARG A 326      56.642  -0.247   7.108  1.00  0.00     0.064 H 
ATOM   4538  HD2 ARG A 326      55.254   0.660   6.722  1.00  0.00     0.064 H 
ATOM   4539  NE  ARG A 326      55.413  -1.159   5.630  1.00 53.54    -0.227 N 
ATOM   4540  HE  ARG A 326      54.799  -1.974   5.636  1.00  0.00     0.177 HD
ATOM   4541  CZ  ARG A 326      56.031  -0.847   4.495  1.00 62.75     0.665 C 
ATOM   4542  NH1 ARG A 326      56.838   0.204   4.447  1.00 58.46    -0.235 N 
ATOM   4543 1HH1 ARG A 326      56.983   0.772   5.282  1.00  0.00     0.174 HD
ATOM   4544 2HH1 ARG A 326      57.312   0.443   3.576  1.00  0.00     0.174 HD
ATOM   4545  NH2 ARG A 326      55.843  -1.585   3.410  1.00 74.03    -0.235 N 
ATOM   4546 1HH2 ARG A 326      55.222  -2.393   3.447  1.00  0.00     0.174 HD
ATOM   4547 2HH2 ARG A 326      56.317  -1.346   2.539  1.00  0.00     0.174 HD
ATOM   4548  N   VAL A 327      55.836  -2.344  11.639  1.00 62.71    -0.346 N 
ATOM   4549  HN  VAL A 327      56.487  -1.580  11.819  1.00  0.00     0.163 HD
ATOM   4550  CA  VAL A 327      56.151  -3.688  12.114  1.00 57.16     0.092 C 
ATOM   4551  HA  VAL A 327      55.995  -4.400  11.270  1.00  0.00     0.088 H 
ATOM   4552  C   VAL A 327      55.215  -4.085  13.248  1.00 50.06     0.241 C 
ATOM   4553  O   VAL A 327      54.754  -5.231  13.320  1.00 56.31    -0.271 OA
ATOM   4554  CB  VAL A 327      57.629  -3.767  12.542  1.00 53.14    -0.033 C 
ATOM   4555  HB  VAL A 327      57.783  -3.075  13.403  1.00  0.00     0.042 H 
ATOM   4556  CG1 VAL A 327      57.980  -5.177  12.992  1.00 50.35    -0.071 C 
ATOM   4557 1HG1 VAL A 327      57.314  -5.500  13.826  1.00  0.00     0.028 H 
ATOM   4558 2HG1 VAL A 327      59.058  -5.269  13.264  1.00  0.00     0.028 H 
ATOM   4559 3HG1 VAL A 327      57.960  -5.899  12.143  1.00  0.00     0.028 H 
ATOM   4560  CG2 VAL A 327      58.536  -3.327  11.406  1.00 47.92    -0.071 C 
ATOM   4561 1HG2 VAL A 327      58.279  -2.293  11.076  1.00  0.00     0.028 H 
ATOM   4562 2HG2 VAL A 327      58.516  -4.049  10.557  1.00  0.00     0.028 H 
ATOM   4563 3HG2 VAL A 327      59.614  -3.419  11.678  1.00  0.00     0.028 H 
ATOM   4564  N   LYS A 328      54.921  -3.146  14.153  1.00 46.85    -0.346 N 
ATOM   4565  HN  LYS A 328      55.374  -2.234  14.095  1.00  0.00     0.163 HD
ATOM   4566  CA  LYS A 328      53.963  -3.405  15.223  1.00 50.44     0.089 C 
ATOM   4567  HA  LYS A 328      54.349  -4.246  15.845  1.00  0.00     0.087 H 
ATOM   4568  C   LYS A 328      52.602  -3.803  14.668  1.00 55.91     0.241 C 
ATOM   4569  O   LYS A 328      51.891  -4.609  15.280  1.00 58.64    -0.271 OA
ATOM   4570  CB  LYS A 328      53.836  -2.167  16.112  1.00 51.70    -0.038 C 
ATOM   4571  HB1 LYS A 328      53.657  -1.262  15.486  1.00  0.00     0.036 H 
ATOM   4572  HB2 LYS A 328      54.827  -1.908  16.552  1.00  0.00     0.036 H 
ATOM   4573  CG  LYS A 328      52.786  -2.260  17.207  1.00 59.88    -0.061 C 
ATOM   4574  HG1 LYS A 328      51.821  -2.666  16.823  1.00  0.00     0.033 H 
ATOM   4575  HG2 LYS A 328      53.023  -3.064  17.942  1.00  0.00     0.033 H 
ATOM   4576  CD  LYS A 328      52.603  -0.910  17.884  1.00 74.04    -0.043 C 
ATOM   4577  HD1 LYS A 328      53.582  -0.474  18.190  1.00  0.00     0.035 H 
ATOM   4578  HD2 LYS A 328      52.285  -0.130  17.154  1.00  0.00     0.035 H 
ATOM   4579  CE  LYS A 328      51.643  -0.993  19.058  1.00 84.42     0.080 C 
ATOM   4580  HE1 LYS A 328      50.653  -1.401  18.748  1.00  0.00     0.075 H 
ATOM   4581  HE2 LYS A 328      51.942  -1.793  19.775  1.00  0.00     0.075 H 
ATOM   4582  NZ  LYS A 328      51.502   0.325  19.738  1.00 95.92    -0.079 N 
ATOM   4583  HZ1 LYS A 328      50.857   0.269  20.526  1.00  0.00     0.274 HD
ATOM   4584  HZ2 LYS A 328      51.228   1.057  19.082  1.00  0.00     0.274 HD
ATOM   4585  HZ3 LYS A 328      52.408   0.698  20.021  1.00  0.00     0.274 HD
ATOM   4586  N   ARG A 329      52.230  -3.259  13.507  1.00 56.60    -0.346 N 
ATOM   4587  HN  ARG A 329      52.855  -2.607  13.033  1.00  0.00     0.163 HD
ATOM   4588  CA  ARG A 329      50.941  -3.585  12.909  1.00 46.19     0.089 C 
ATOM   4589  HA  ARG A 329      50.152  -3.449  13.685  1.00  0.00     0.087 H 
ATOM   4590  C   ARG A 329      50.893  -5.030  12.428  1.00 50.21     0.241 C 
ATOM   4591  O   ARG A 329      49.817  -5.638  12.410  1.00 58.37    -0.271 OA
ATOM   4592  CB  ARG A 329      50.653  -2.621  11.759  1.00 47.50    -0.036 C 
ATOM   4593  HB1 ARG A 329      50.865  -1.572  12.073  1.00  0.00     0.036 H 
ATOM   4594  HB2 ARG A 329      51.416  -2.740  10.955  1.00  0.00     0.036 H 
ATOM   4595  CG  ARG A 329      49.256  -2.723  11.176  1.00 53.49    -0.048 C 
ATOM   4596  HG1 ARG A 329      49.087  -3.704  10.674  1.00  0.00     0.035 H 
ATOM   4597  HG2 ARG A 329      48.480  -2.808  11.972  1.00  0.00     0.035 H 
ATOM   4598  CD  ARG A 329      48.981  -1.557  10.242  1.00 56.96     0.009 C 
ATOM   4599  HD1 ARG A 329      49.816  -1.417   9.516  1.00  0.00     0.064 H 
ATOM   4600  HD2 ARG A 329      49.050  -0.584  10.782  1.00  0.00     0.064 H 
ATOM   4601  NE  ARG A 329      47.701  -1.689   9.554  1.00 59.13    -0.227 N 
ATOM   4602  HE  ARG A 329      47.147  -2.527   9.730  1.00  0.00     0.177 HD
ATOM   4603  CZ  ARG A 329      47.213  -0.784   8.713  1.00 56.50     0.665 C 
ATOM   4604  NH1 ARG A 329      47.900   0.321   8.458  1.00 50.02    -0.235 N 
ATOM   4605 1HH1 ARG A 329      48.802   0.473   8.909  1.00  0.00     0.174 HD
ATOM   4606 2HH1 ARG A 329      47.525   1.016   7.812  1.00  0.00     0.174 HD
ATOM   4607  NH2 ARG A 329      46.040  -0.982   8.126  1.00 60.98    -0.235 N 
ATOM   4608 1HH2 ARG A 329      45.511  -1.832   8.322  1.00  0.00     0.174 HD
ATOM   4609 2HH2 ARG A 329      45.665  -0.287   7.480  1.00  0.00     0.174 HD
ATOM   4610  N   TRP A 330      52.042  -5.600  12.045  1.00 52.35    -0.346 N 
ATOM   4611  HN  TRP A 330      52.905  -5.057  12.058  1.00  0.00     0.163 HD
ATOM   4612  CA  TRP A 330      52.070  -6.994  11.608  1.00 47.91     0.093 C 
ATOM   4613  HA  TRP A 330      51.364  -7.110  10.753  1.00  0.00     0.088 H 
ATOM   4614  C   TRP A 330      51.634  -7.937  12.724  1.00 48.66     0.241 C 
ATOM   4615  O   TRP A 330      51.055  -8.995  12.453  1.00 51.52    -0.271 OA
ATOM   4616  CB  TRP A 330      53.473  -7.377  11.133  1.00 48.83    -0.012 C 
ATOM   4617  HB1 TRP A 330      53.511  -8.460  10.872  1.00  0.00     0.044 H 
ATOM   4618  HB2 TRP A 330      54.189  -7.360  11.988  1.00  0.00     0.044 H 
ATOM   4619  CG  TRP A 330      53.998  -6.549   9.997  1.00 45.34    -0.028 A 
ATOM   4620  CD1 TRP A 330      53.286  -5.707   9.192  1.00 47.89    -0.015 A 
ATOM   4621  HD1 TRP A 330      52.201  -5.523   9.272  1.00  0.00     0.112 H 
ATOM   4622  CD2 TRP A 330      55.355  -6.483   9.547  1.00 47.87    -0.002 A 
ATOM   4623  CE2 TRP A 330      55.394  -5.582   8.465  1.00 51.80     0.042 A 
ATOM   4624  CE3 TRP A 330      56.541  -7.099   9.956  1.00 52.42    -0.070 A 
ATOM   4625  HE3 TRP A 330      56.544  -7.808  10.801  1.00  0.00     0.084 H 
ATOM   4626  NE1 TRP A 330      54.119  -5.122   8.267  1.00 50.29    -0.365 N 
ATOM   4627  HE1 TRP A 330      53.834  -4.454   7.550  1.00  0.00     0.165 HD
ATOM   4628  CZ2 TRP A 330      56.574  -5.283   7.787  1.00 55.28    -0.056 A 
ATOM   4629  HZ2 TRP A 330      56.585  -4.574   6.942  1.00  0.00     0.086 H 
ATOM   4630  CZ3 TRP A 330      57.710  -6.802   9.281  1.00 52.72    -0.082 A 
ATOM   4631  HZ3 TRP A 330      58.653  -7.282   9.593  1.00  0.00     0.083 H 
ATOM   4632  CH2 TRP A 330      57.718  -5.902   8.208  1.00 53.39    -0.081 A 
ATOM   4633  HH2 TRP A 330      58.669  -5.688   7.691  1.00  0.00     0.083 H 
ATOM   4634  N   GLY A 331      51.912  -7.575  13.979  1.00 50.86    -0.351 N 
ATOM   4635  HN  GLY A 331      52.437  -6.710  14.111  1.00  0.00     0.163 HD
ATOM   4636  CA  GLY A 331      51.531  -8.306  15.165  1.00 47.11     0.069 C 
ATOM   4637  HA1 GLY A 331      52.130  -7.955  16.037  1.00  0.00     0.078 H 
ATOM   4638  HA2 GLY A 331      51.886  -9.361  15.092  1.00  0.00     0.078 H 
ATOM   4639  C   GLY A 331      50.058  -8.279  15.506  1.00 46.88     0.236 C 
ATOM   4640  O   GLY A 331      49.627  -9.042  16.373  1.00 46.12    -0.272 OA
ATOM   4641  N   PHE A 332      49.268  -7.429  14.846  1.00 47.17    -0.346 N 
ATOM   4642  HN  PHE A 332      49.670  -6.805  14.146  1.00  0.00     0.163 HD
ATOM   4643  CA  PHE A 332      47.832  -7.383  15.116  1.00 45.47     0.093 C 
ATOM   4644  HA  PHE A 332      47.686  -7.294  16.218  1.00  0.00     0.088 H 
ATOM   4645  C   PHE A 332      47.114  -8.639  14.639  1.00 45.27     0.241 C 
ATOM   4646  O   PHE A 332      46.016  -8.935  15.122  1.00 50.52    -0.271 OA
ATOM   4647  CB  PHE A 332      47.206  -6.161  14.450  1.00 40.35    -0.014 C 
ATOM   4648  HB1 PHE A 332      47.378  -6.185  13.349  1.00  0.00     0.043 H 
ATOM   4649  HB2 PHE A 332      46.093  -6.233  14.469  1.00  0.00     0.043 H 
ATOM   4650  CG  PHE A 332      47.659  -4.848  15.025  1.00 44.35    -0.056 A 
ATOM   4651  CD1 PHE A 332      48.281  -4.787  16.256  1.00 44.74    -0.077 A 
ATOM   4652  HD1 PHE A 332      48.451  -5.716  16.827  1.00  0.00     0.084 H 
ATOM   4653  CD2 PHE A 332      47.453  -3.668  14.325  1.00 47.75    -0.077 A 
ATOM   4654  HD2 PHE A 332      46.955  -3.698  13.341  1.00  0.00     0.084 H 
ATOM   4655  CE1 PHE A 332      48.694  -3.577  16.783  1.00 45.49    -0.082 A 
ATOM   4656  HE1 PHE A 332      49.190  -3.544  17.767  1.00  0.00     0.083 H 
ATOM   4657  CE2 PHE A 332      47.863  -2.458  14.845  1.00 45.54    -0.082 A 
ATOM   4658  HE2 PHE A 332      47.694  -1.528  14.277  1.00  0.00     0.083 H 
ATOM   4659  CZ  PHE A 332      48.484  -2.411  16.075  1.00 46.67    -0.083 A 
ATOM   4660  HZ  PHE A 332      48.812  -1.444  16.492  1.00  0.00     0.083 H 
ATOM   4661  N   GLY A 333      47.705  -9.374  13.711  1.00 43.43    -0.351 N 
ATOM   4662  HN  GLY A 333      48.639  -9.109  13.399  1.00  0.00     0.163 HD
ATOM   4663  CA  GLY A 333      47.081 -10.539  13.120  1.00 42.76     0.069 C 
ATOM   4664  HA1 GLY A 333      47.070 -11.405  13.822  1.00  0.00     0.078 H 
ATOM   4665  HA2 GLY A 333      45.980 -10.406  13.004  1.00  0.00     0.078 H 
ATOM   4666  C   GLY A 333      47.745 -10.886  11.812  1.00 46.62     0.236 C 
ATOM   4667  O   GLY A 333      48.474 -10.088  11.217  1.00 51.38    -0.272 OA
ATOM   4668  N   MET A 334      47.483 -12.109  11.350  1.00 46.93    -0.346 N 
ATOM   4669  HN  MET A 334      46.821 -12.710  11.840  1.00  0.00     0.163 HD
ATOM   4670  CA  MET A 334      48.147 -12.584  10.141  1.00 47.15     0.090 C 
ATOM   4671  HA  MET A 334      49.243 -12.414  10.260  1.00  0.00     0.087 H 
ATOM   4672  C   MET A 334      47.683 -11.824   8.903  1.00 52.09     0.241 C 
ATOM   4673  O   MET A 334      48.448 -11.688   7.940  1.00 50.61    -0.271 OA
ATOM   4674  CB  MET A 334      47.917 -14.086   9.967  1.00 43.06    -0.030 C 
ATOM   4675  HB1 MET A 334      47.999 -14.613  10.946  1.00  0.00     0.037 H 
ATOM   4676  HB2 MET A 334      46.847 -14.295   9.731  1.00  0.00     0.037 H 
ATOM   4677  CG  MET A 334      48.830 -14.729   8.934  1.00 48.10    -0.021 C 
ATOM   4678  HG1 MET A 334      49.886 -14.403   9.081  1.00  0.00     0.049 H 
ATOM   4679  HG2 MET A 334      48.645 -14.302   7.921  1.00  0.00     0.049 H 
ATOM   4680  SD  MET A 334      48.714 -16.525   8.902  1.00 56.91    -0.173 SA
ATOM   4681  CE  MET A 334      47.003 -16.747   8.430  1.00 48.85    -0.035 C 
ATOM   4682  HE1 MET A 334      46.931 -17.860   8.410  1.00  0.00     0.041 H 
ATOM   4683  HE2 MET A 334      46.693 -16.230   7.492  1.00  0.00     0.041 H 
ATOM   4684  HE3 MET A 334      46.256 -16.230   9.077  1.00  0.00     0.041 H 
ATOM   4685  N   ASP A 335      46.447 -11.316   8.911  1.00 55.06    -0.346 N 
ATOM   4686  HN  ASP A 335      45.842 -11.470   9.717  1.00  0.00     0.163 HD
ATOM   4687  CA  ASP A 335      45.956 -10.542   7.775  1.00 54.32     0.098 C 
ATOM   4688  HA  ASP A 335      46.052 -11.168   6.858  1.00  0.00     0.088 H 
ATOM   4689  C   ASP A 335      46.777  -9.274   7.576  1.00 56.03     0.241 C 
ATOM   4690  O   ASP A 335      47.017  -8.851   6.439  1.00 63.64    -0.271 OA
ATOM   4691  CB  ASP A 335      44.478 -10.202   7.971  1.00 63.77     0.043 C 
ATOM   4692  HB1 ASP A 335      44.153  -9.406   7.261  1.00  0.00     0.052 H 
ATOM   4693  HB2 ASP A 335      44.316  -9.663   8.933  1.00  0.00     0.052 H 
ATOM   4694  CG  ASP A 335      43.580 -11.420   7.871  1.00 82.39     0.175 C 
ATOM   4695  OD1 ASP A 335      43.481 -12.000   6.769  1.00 88.13    -0.648 OA
ATOM   4696  OD2 ASP A 335      42.979 -11.802   8.899  1.00 90.25    -0.648 OA
ATOM   4697  N   GLU A 336      47.225  -8.658   8.673  1.00 53.23    -0.346 N 
ATOM   4698  HN  GLU A 336      46.991  -9.029   9.594  1.00  0.00     0.163 HD
ATOM   4699  CA  GLU A 336      48.047  -7.458   8.562  1.00 42.55     0.090 C 
ATOM   4700  HA  GLU A 336      47.549  -6.758   7.852  1.00  0.00     0.087 H 
ATOM   4701  C   GLU A 336      49.432  -7.784   8.018  1.00 48.98     0.241 C 
ATOM   4702  O   GLU A 336      50.005  -7.000   7.254  1.00 58.43    -0.271 OA
ATOM   4703  CB  GLU A 336      48.149  -6.769   9.922  1.00 40.15    -0.029 C 
ATOM   4704  HB1 GLU A 336      48.899  -5.944   9.890  1.00  0.00     0.037 H 
ATOM   4705  HB2 GLU A 336      48.640  -7.439  10.666  1.00  0.00     0.037 H 
ATOM   4706  CG  GLU A 336      46.820  -6.263  10.452  1.00 53.01     0.018 C 
ATOM   4707  HG1 GLU A 336      46.905  -5.952  11.519  1.00  0.00     0.049 H 
ATOM   4708  HG2 GLU A 336      46.089  -7.097  10.567  1.00  0.00     0.049 H 
ATOM   4709  CD  GLU A 336      46.245  -5.147   9.602  1.00 73.50     0.172 C 
ATOM   4710  OE1 GLU A 336      47.033  -4.330   9.081  1.00 78.54    -0.648 OA
ATOM   4711  OE2 GLU A 336      45.005  -5.089   9.453  1.00 81.55    -0.648 OA
ATOM   4712  N   ALA A 337      49.987  -8.937   8.400  1.00 48.55    -0.346 N 
ATOM   4713  HN  ALA A 337      49.496  -9.545   9.056  1.00  0.00     0.163 HD
ATOM   4714  CA  ALA A 337      51.293  -9.329   7.882  1.00 47.02     0.086 C 
ATOM   4715  HA  ALA A 337      51.990  -8.468   8.006  1.00  0.00     0.086 H 
ATOM   4716  C   ALA A 337      51.217  -9.672   6.399  1.00 54.78     0.240 C 
ATOM   4717  O   ALA A 337      52.146  -9.373   5.638  1.00 59.87    -0.271 OA
ATOM   4718  CB  ALA A 337      51.843 -10.509   8.683  1.00 37.41    -0.049 C 
ATOM   4719  HB1 ALA A 337      52.841 -10.809   8.287  1.00  0.00     0.030 H 
ATOM   4720  HB2 ALA A 337      51.130 -11.366   8.707  1.00  0.00     0.030 H 
ATOM   4721  HB3 ALA A 337      51.876 -10.292   9.776  1.00  0.00     0.030 H 
ATOM   4722  N   LEU A 338      50.115 -10.291   5.968  1.00 50.82    -0.346 N 
ATOM   4723  HN  LEU A 338      49.371 -10.511   6.630  1.00  0.00     0.163 HD
ATOM   4724  CA  LEU A 338      49.959 -10.657   4.564  1.00 47.93     0.089 C 
ATOM   4725  HA  LEU A 338      50.940 -11.035   4.194  1.00  0.00     0.087 H 
ATOM   4726  C   LEU A 338      49.553  -9.469   3.700  1.00 56.25     0.241 C 
ATOM   4727  O   LEU A 338      49.903  -9.427   2.515  1.00 60.99    -0.271 OA
ATOM   4728  CB  LEU A 338      48.933 -11.784   4.427  1.00 44.48    -0.035 C 
ATOM   4729  HB1 LEU A 338      48.701 -11.959   3.351  1.00  0.00     0.037 H 
ATOM   4730  HB2 LEU A 338      47.937 -11.439   4.791  1.00  0.00     0.037 H 
ATOM   4731  CG  LEU A 338      49.307 -13.105   5.103  1.00 40.46    -0.059 C 
ATOM   4732  HG  LEU A 338      49.636 -12.880   6.144  1.00  0.00     0.038 H 
ATOM   4733  CD1 LEU A 338      48.110 -14.041   5.178  1.00 44.85    -0.073 C 
ATOM   4734 1HD1 LEU A 338      48.382 -15.003   5.671  1.00  0.00     0.028 H 
ATOM   4735 2HD1 LEU A 338      47.656 -14.208   4.173  1.00  0.00     0.028 H 
ATOM   4736 3HD1 LEU A 338      47.240 -13.556   5.679  1.00  0.00     0.028 H 
ATOM   4737  CD2 LEU A 338      50.465 -13.772   4.376  1.00 40.26    -0.073 C 
ATOM   4738 1HD2 LEU A 338      50.737 -14.734   4.869  1.00  0.00     0.028 H 
ATOM   4739 2HD2 LEU A 338      51.343 -13.091   4.285  1.00  0.00     0.028 H 
ATOM   4740 3HD2 LEU A 338      50.247 -13.910   3.291  1.00  0.00     0.028 H 
ATOM   4741  N   LYS A 339      48.818  -8.506   4.264  1.00 57.55    -0.346 N 
ATOM   4742  HN  LYS A 339      48.484  -8.619   5.221  1.00  0.00     0.163 HD
ATOM   4743  CA  LYS A 339      48.489  -7.292   3.520  1.00 49.49     0.089 C 
ATOM   4744  HA  LYS A 339      47.983  -7.588   2.571  1.00  0.00     0.087 H 
ATOM   4745  C   LYS A 339      49.749  -6.511   3.169  1.00 56.87     0.241 C 
ATOM   4746  O   LYS A 339      49.928  -6.076   2.025  1.00 68.22    -0.271 OA
ATOM   4747  CB  LYS A 339      47.528  -6.417   4.326  1.00 49.22    -0.038 C 
ATOM   4748  HB1 LYS A 339      47.755  -5.338   4.160  1.00  0.00     0.036 H 
ATOM   4749  HB2 LYS A 339      47.753  -6.495   5.415  1.00  0.00     0.036 H 
ATOM   4750  CG  LYS A 339      46.057  -6.693   4.070  1.00 64.13    -0.061 C 
ATOM   4751  HG1 LYS A 339      45.850  -6.838   2.984  1.00  0.00     0.033 H 
ATOM   4752  HG2 LYS A 339      45.759  -7.703   4.436  1.00  0.00     0.033 H 
ATOM   4753  CD  LYS A 339      45.181  -5.600   4.667  1.00 69.42    -0.043 C 
ATOM   4754  HD1 LYS A 339      45.413  -4.604   4.223  1.00  0.00     0.035 H 
ATOM   4755  HD2 LYS A 339      44.122  -5.698   4.331  1.00  0.00     0.035 H 
ATOM   4756  CE  LYS A 339      45.281  -5.568   6.184  1.00 67.81     0.080 C 
ATOM   4757  HE1 LYS A 339      45.034  -6.560   6.629  1.00  0.00     0.075 H 
ATOM   4758  HE2 LYS A 339      46.341  -5.486   6.520  1.00  0.00     0.075 H 
ATOM   4759  NZ  LYS A 339      44.440  -4.486   6.769  1.00 66.80    -0.079 N 
ATOM   4760  HZ1 LYS A 339      44.507  -4.465   7.787  1.00  0.00     0.274 HD
ATOM   4761  HZ2 LYS A 339      43.470  -4.561   6.462  1.00  0.00     0.274 HD
ATOM   4762  HZ3 LYS A 339      44.666  -3.578   6.362  1.00  0.00     0.274 HD
ATOM   4763  N   ASP A 340      50.630  -6.325   4.140  1.00 53.58    -0.346 N 
ATOM   4764  HN  ASP A 340      50.449  -6.727   5.060  1.00  0.00     0.163 HD
ATOM   4765  CA  ASP A 340      51.852  -5.560   3.927  1.00 51.98     0.099 C 
ATOM   4766  HA  ASP A 340      51.594  -4.609   3.405  1.00  0.00     0.088 H 
ATOM   4767  C   ASP A 340      52.813  -6.355   3.052  1.00 54.53     0.243 C 
ATOM   4768  O   ASP A 340      53.191  -7.475   3.421  1.00 57.75    -0.271 OA
ATOM   4769  CB  ASP A 340      52.496  -5.225   5.271  1.00 56.07     0.043 C 
ATOM   4770  HB1 ASP A 340      53.012  -6.116   5.700  1.00  0.00     0.052 H 
ATOM   4771  HB2 ASP A 340      51.721  -5.069   6.057  1.00  0.00     0.052 H 
ATOM   4772  CG  ASP A 340      53.437  -4.038   5.193  1.00 65.20     0.175 C 
ATOM   4773  OD1 ASP A 340      54.279  -3.994   4.271  1.00 72.67    -0.648 OA
ATOM   4774  OD2 ASP A 340      53.332  -3.143   6.058  1.00 70.13    -0.648 OA
ATOM   4775  N   PRO A 341      53.225  -5.832   1.895  1.00 50.22    -0.337 N 
ATOM   4776  CA  PRO A 341      54.165  -6.585   1.050  1.00 47.58     0.091 C 
ATOM   4777  HA  PRO A 341      53.711  -7.564   0.770  1.00  0.00     0.087 H 
ATOM   4778  C   PRO A 341      55.509  -6.821   1.713  1.00 55.25     0.241 C 
ATOM   4779  O   PRO A 341      56.129  -7.864   1.474  1.00 64.10    -0.271 OA
ATOM   4780  CB  PRO A 341      54.292  -5.703  -0.201  1.00 44.84    -0.036 C 
ATOM   4781  HB1 PRO A 341      53.691  -6.058  -1.070  1.00  0.00     0.036 H 
ATOM   4782  HB2 PRO A 341      55.286  -5.766  -0.702  1.00  0.00     0.036 H 
ATOM   4783  CG  PRO A 341      53.933  -4.330   0.267  1.00 48.56    -0.048 C 
ATOM   4784  HG1 PRO A 341      53.627  -3.642  -0.556  1.00  0.00     0.035 H 
ATOM   4785  HG2 PRO A 341      54.807  -3.734   0.619  1.00  0.00     0.035 H 
ATOM   4786  CD  PRO A 341      52.876  -4.525   1.313  1.00 48.51    -0.001 C 
ATOM   4787  HD1 PRO A 341      51.829  -4.447   0.937  1.00  0.00     0.064 H 
ATOM   4788  HD2 PRO A 341      52.793  -3.694   2.051  1.00  0.00     0.064 H 
ATOM   4789  N   VAL A 342      55.980  -5.884   2.539  1.00 52.35    -0.346 N 
ATOM   4790  HN  VAL A 342      55.483  -4.998   2.636  1.00  0.00     0.163 HD
ATOM   4791  CA  VAL A 342      57.201  -6.118   3.304  1.00 51.48     0.092 C 
ATOM   4792  HA  VAL A 342      57.965  -6.546   2.614  1.00  0.00     0.088 H 
ATOM   4793  C   VAL A 342      56.944  -7.132   4.411  1.00 59.00     0.241 C 
ATOM   4794  O   VAL A 342      57.782  -8.000   4.686  1.00 65.85    -0.271 OA
ATOM   4795  CB  VAL A 342      57.748  -4.790   3.858  1.00 45.08    -0.033 C 
ATOM   4796  HB  VAL A 342      56.938  -4.288   4.437  1.00  0.00     0.042 H 
ATOM   4797  CG1 VAL A 342      58.923  -5.042   4.792  1.00 46.36    -0.071 C 
ATOM   4798 1HG1 VAL A 342      59.319  -4.080   5.193  1.00  0.00     0.028 H 
ATOM   4799 2HG1 VAL A 342      59.721  -5.645   4.299  1.00  0.00     0.028 H 
ATOM   4800 3HG1 VAL A 342      58.657  -5.753   5.609  1.00  0.00     0.028 H 
ATOM   4801  CG2 VAL A 342      58.163  -3.875   2.716  1.00 46.92    -0.071 C 
ATOM   4802 1HG2 VAL A 342      58.559  -2.913   3.117  1.00  0.00     0.028 H 
ATOM   4803 2HG2 VAL A 342      57.333  -3.713   1.990  1.00  0.00     0.028 H 
ATOM   4804 3HG2 VAL A 342      58.888  -4.370   2.029  1.00  0.00     0.028 H 
ATOM   4805  N   GLY A 343      55.780  -7.047   5.058  1.00 56.77    -0.351 N 
ATOM   4806  HN  GLY A 343      55.140  -6.279   4.857  1.00  0.00     0.163 HD
ATOM   4807  CA  GLY A 343      55.425  -8.049   6.049  1.00 50.04     0.069 C 
ATOM   4808  HA1 GLY A 343      54.502  -7.757   6.603  1.00  0.00     0.078 H 
ATOM   4809  HA2 GLY A 343      56.149  -8.050   6.897  1.00  0.00     0.078 H 
ATOM   4810  C   GLY A 343      55.286  -9.433   5.447  1.00 51.41     0.236 C 
ATOM   4811  O   GLY A 343      55.607 -10.436   6.090  1.00 60.14    -0.272 OA
ATOM   4812  N   ARG A 344      54.811  -9.507   4.201  1.00 49.17    -0.346 N 
ATOM   4813  HN  ARG A 344      54.520  -8.657   3.719  1.00  0.00     0.163 HD
ATOM   4814  CA  ARG A 344      54.705 -10.795   3.525  1.00 42.73     0.089 C 
ATOM   4815  HA  ARG A 344      54.189 -11.508   4.209  1.00  0.00     0.087 H 
ATOM   4816  C   ARG A 344      56.082 -11.358   3.197  1.00 43.14     0.241 C 
ATOM   4817  O   ARG A 344      56.302 -12.571   3.298  1.00 58.11    -0.271 OA
ATOM   4818  CB  ARG A 344      53.865 -10.655   2.254  1.00 47.22    -0.036 C 
ATOM   4819  HB1 ARG A 344      52.885 -10.173   2.482  1.00  0.00     0.036 H 
ATOM   4820  HB2 ARG A 344      54.301  -9.882   1.578  1.00  0.00     0.036 H 
ATOM   4821  CG  ARG A 344      53.658 -11.964   1.508  1.00 40.30    -0.048 C 
ATOM   4822  HG1 ARG A 344      54.633 -12.429   1.231  1.00  0.00     0.035 H 
ATOM   4823  HG2 ARG A 344      53.270 -12.758   2.187  1.00  0.00     0.035 H 
ATOM   4824  CD  ARG A 344      52.761 -11.796   0.288  1.00 42.21     0.009 C 
ATOM   4825  HD1 ARG A 344      53.170 -11.028  -0.409  1.00  0.00     0.064 H 
ATOM   4826  HD2 ARG A 344      52.816 -12.689  -0.378  1.00  0.00     0.064 H 
ATOM   4827  NE  ARG A 344      51.379 -11.495   0.652  1.00 52.85    -0.227 N 
ATOM   4828  HE  ARG A 344      51.193 -11.189   1.607  1.00  0.00     0.177 HD
ATOM   4829  CZ  ARG A 344      50.347 -11.594  -0.182  1.00 62.30     0.665 C 
ATOM   4830  NH1 ARG A 344      50.538 -11.992  -1.432  1.00 67.33    -0.235 N 
ATOM   4831 1HH1 ARG A 344      51.479 -12.217  -1.754  1.00  0.00     0.174 HD
ATOM   4832 2HH1 ARG A 344      49.747 -12.068  -2.071  1.00  0.00     0.174 HD
ATOM   4833  NH2 ARG A 344      49.123 -11.301   0.237  1.00 55.97    -0.235 N 
ATOM   4834 1HH2 ARG A 344      48.976 -10.995   1.199  1.00  0.00     0.174 HD
ATOM   4835 2HH2 ARG A 344      48.332 -11.377  -0.402  1.00  0.00     0.174 HD
ATOM   4836  N   GLU A 345      57.020 -10.493   2.802  1.00 48.82    -0.346 N 
ATOM   4837  HN  GLU A 345      56.788  -9.504   2.707  1.00  0.00     0.163 HD
ATOM   4838  CA  GLU A 345      58.373 -10.951   2.505  1.00 57.88     0.090 C 
ATOM   4839  HA  GLU A 345      58.306 -11.796   1.781  1.00  0.00     0.087 H 
ATOM   4840  C   GLU A 345      59.070 -11.453   3.763  1.00 58.83     0.241 C 
ATOM   4841  O   GLU A 345      59.700 -12.517   3.754  1.00 66.43    -0.271 OA
ATOM   4842  CB  GLU A 345      59.186  -9.828   1.858  1.00 75.54    -0.029 C 
ATOM   4843  HB1 GLU A 345      60.270 -10.087   1.858  1.00  0.00     0.037 H 
ATOM   4844  HB2 GLU A 345      59.202  -8.931   2.521  1.00  0.00     0.037 H 
ATOM   4845  CG  GLU A 345      58.737  -9.441   0.460  1.00 94.44     0.018 C 
ATOM   4846  HG1 GLU A 345      58.594 -10.343  -0.180  1.00  0.00     0.049 H 
ATOM   4847  HG2 GLU A 345      57.690  -9.058   0.466  1.00  0.00     0.049 H 
ATOM   4848  CD  GLU A 345      59.678  -8.449  -0.197  1.00113.14     0.172 C 
ATOM   4849  OE1 GLU A 345      60.907  -8.659  -0.123  1.00119.92    -0.648 OA
ATOM   4850  OE2 GLU A 345      59.191  -7.455  -0.779  1.00116.56    -0.648 OA
ATOM   4851  N   GLN A 346      58.971 -10.694   4.859  1.00 56.54    -0.346 N 
ATOM   4852  HN  GLN A 346      58.422  -9.835   4.831  1.00  0.00     0.163 HD
ATOM   4853  CA  GLN A 346      59.642 -11.084   6.095  1.00 50.91     0.090 C 
ATOM   4854  HA  GLN A 346      60.704 -11.322   5.854  1.00  0.00     0.087 H 
ATOM   4855  C   GLN A 346      59.003 -12.326   6.707  1.00 50.31     0.241 C 
ATOM   4856  O   GLN A 346      59.702 -13.171   7.279  1.00 59.35    -0.271 OA
ATOM   4857  CB  GLN A 346      59.626  -9.920   7.086  1.00 56.12    -0.030 C 
ATOM   4858  HB1 GLN A 346      59.992 -10.251   8.086  1.00  0.00     0.037 H 
ATOM   4859  HB2 GLN A 346      58.579  -9.645   7.352  1.00  0.00     0.037 H 
ATOM   4860  CG  GLN A 346      60.397  -8.697   6.610  1.00 60.72     0.011 C 
ATOM   4861  HG1 GLN A 346      59.930  -8.259   5.697  1.00  0.00     0.047 H 
ATOM   4862  HG2 GLN A 346      60.261  -7.840   7.310  1.00  0.00     0.047 H 
ATOM   4863  CD  GLN A 346      61.869  -8.988   6.383  1.00 71.97     0.215 C 
ATOM   4864  NE2 GLN A 346      62.365  -8.636   5.202  1.00 75.37    -0.370 N 
ATOM   4865 1HE2 GLN A 346      61.801  -8.189   4.480  1.00  0.00     0.159 HD
ATOM   4866 2HE2 GLN A 346      63.354  -8.832   5.049  1.00  0.00     0.159 HD
ATOM   4867  OE1 GLN A 346      62.550  -9.528   7.255  1.00 76.79    -0.274 OA
ATOM   4868  N   PHE A 347      57.678 -12.451   6.602  1.00 52.60    -0.346 N 
ATOM   4869  HN  PHE A 347      57.129 -11.688   6.206  1.00  0.00     0.163 HD
ATOM   4870  CA  PHE A 347      57.008 -13.668   7.048  1.00 47.22     0.093 C 
ATOM   4871  HA  PHE A 347      57.231 -13.818   8.130  1.00  0.00     0.088 H 
ATOM   4872  C   PHE A 347      57.520 -14.879   6.276  1.00 48.79     0.241 C 
ATOM   4873  O   PHE A 347      57.873 -15.906   6.867  1.00 57.97    -0.271 OA
ATOM   4874  CB  PHE A 347      55.493 -13.514   6.880  1.00 46.25    -0.014 C 
ATOM   4875  HB1 PHE A 347      55.157 -12.523   7.266  1.00  0.00     0.043 H 
ATOM   4876  HB2 PHE A 347      55.230 -13.397   5.803  1.00  0.00     0.043 H 
ATOM   4877  CG  PHE A 347      54.686 -14.623   7.502  1.00 48.43    -0.056 A 
ATOM   4878  CD1 PHE A 347      55.242 -15.469   8.447  1.00 46.79    -0.077 A 
ATOM   4879  HD1 PHE A 347      56.293 -15.329   8.751  1.00  0.00     0.084 H 
ATOM   4880  CD2 PHE A 347      53.363 -14.816   7.135  1.00 44.96    -0.077 A 
ATOM   4881  HD2 PHE A 347      52.904 -14.151   6.384  1.00  0.00     0.084 H 
ATOM   4882  CE1 PHE A 347      54.498 -16.486   9.014  1.00 53.57    -0.082 A 
ATOM   4883  HE1 PHE A 347      54.955 -17.152   9.765  1.00  0.00     0.083 H 
ATOM   4884  CE2 PHE A 347      52.612 -15.830   7.698  1.00 44.16    -0.082 A 
ATOM   4885  HE2 PHE A 347      51.560 -15.971   7.397  1.00  0.00     0.083 H 
ATOM   4886  CZ  PHE A 347      53.181 -16.667   8.639  1.00 52.25    -0.083 A 
ATOM   4887  HZ  PHE A 347      52.585 -17.478   9.090  1.00  0.00     0.083 H 
ATOM   4888  N   LEU A 348      57.577 -14.768   4.947  1.00 50.54    -0.346 N 
ATOM   4889  HN  LEU A 348      57.270 -13.905   4.499  1.00  0.00     0.163 HD
ATOM   4890  CA  LEU A 348      58.074 -15.868   4.128  1.00 47.83     0.089 C 
ATOM   4891  HA  LEU A 348      57.517 -16.793   4.408  1.00  0.00     0.087 H 
ATOM   4892  C   LEU A 348      59.559 -16.112   4.369  1.00 58.51     0.241 C 
ATOM   4893  O   LEU A 348      60.006 -17.264   4.397  1.00 72.75    -0.271 OA
ATOM   4894  CB  LEU A 348      57.809 -15.576   2.650  1.00 43.76    -0.035 C 
ATOM   4895  HB1 LEU A 348      58.231 -14.578   2.387  1.00  0.00     0.037 H 
ATOM   4896  HB2 LEU A 348      56.721 -15.386   2.498  1.00  0.00     0.037 H 
ATOM   4897  CG  LEU A 348      58.291 -16.616   1.638  1.00 47.91    -0.059 C 
ATOM   4898  HG  LEU A 348      59.396 -16.721   1.744  1.00  0.00     0.038 H 
ATOM   4899  CD1 LEU A 348      57.655 -17.969   1.916  1.00 48.76    -0.073 C 
ATOM   4900 1HD1 LEU A 348      57.875 -18.305   2.956  1.00  0.00     0.028 H 
ATOM   4901 2HD1 LEU A 348      57.962 -18.731   1.163  1.00  0.00     0.028 H 
ATOM   4902 3HD1 LEU A 348      56.559 -17.960   1.709  1.00  0.00     0.028 H 
ATOM   4903  CD2 LEU A 348      57.990 -16.157   0.218  1.00 49.04    -0.073 C 
ATOM   4904 1HD2 LEU A 348      58.456 -15.165   0.014  1.00  0.00     0.028 H 
ATOM   4905 2HD2 LEU A 348      56.894 -16.148   0.011  1.00  0.00     0.028 H 
ATOM   4906 3HD2 LEU A 348      58.297 -16.919  -0.535  1.00  0.00     0.028 H 
ATOM   4907  N   LYS A 349      60.334 -15.038   4.551  1.00 61.18    -0.346 N 
ATOM   4908  HN  LYS A 349      59.917 -14.107   4.534  1.00  0.00     0.163 HD
ATOM   4909  CA  LYS A 349      61.770 -15.182   4.774  1.00 50.14     0.089 C 
ATOM   4910  HA  LYS A 349      62.198 -15.771   3.929  1.00  0.00     0.087 H 
ATOM   4911  C   LYS A 349      62.056 -15.929   6.070  1.00 50.40     0.241 C 
ATOM   4912  O   LYS A 349      63.008 -16.715   6.146  1.00 59.07    -0.271 OA
ATOM   4913  CB  LYS A 349      62.436 -13.805   4.785  1.00 52.71    -0.038 C 
ATOM   4914  HB1 LYS A 349      62.172 -13.241   3.860  1.00  0.00     0.036 H 
ATOM   4915  HB2 LYS A 349      61.959 -13.152   5.552  1.00  0.00     0.036 H 
ATOM   4916  CG  LYS A 349      63.943 -13.827   4.976  1.00 62.60    -0.061 C 
ATOM   4917  HG1 LYS A 349      64.450 -14.435   4.191  1.00  0.00     0.033 H 
ATOM   4918  HG2 LYS A 349      64.237 -14.427   5.869  1.00  0.00     0.033 H 
ATOM   4919  CD  LYS A 349      64.499 -12.415   5.039  1.00 66.47    -0.043 C 
ATOM   4920  HD1 LYS A 349      63.936 -11.788   5.769  1.00  0.00     0.035 H 
ATOM   4921  HD2 LYS A 349      64.270 -11.845   4.108  1.00  0.00     0.035 H 
ATOM   4922  CE  LYS A 349      65.988 -12.413   5.339  1.00 75.77     0.080 C 
ATOM   4923  HE1 LYS A 349      66.564 -12.959   4.555  1.00  0.00     0.075 H 
ATOM   4924  HE2 LYS A 349      66.230 -13.062   6.213  1.00  0.00     0.075 H 
ATOM   4925  NZ  LYS A 349      66.502 -11.027   5.529  1.00 80.31    -0.079 N 
ATOM   4926  HZ1 LYS A 349      67.502 -11.026   5.730  1.00  0.00     0.274 HD
ATOM   4927  HZ2 LYS A 349      65.975 -10.528   6.246  1.00  0.00     0.274 HD
ATOM   4928  HZ3 LYS A 349      66.281 -10.433   4.730  1.00  0.00     0.274 HD
ATOM   4929  N   PHE A 350      61.239 -15.702   7.101  1.00 52.52    -0.346 N 
ATOM   4930  HN  PHE A 350      60.479 -15.028   7.008  1.00  0.00     0.163 HD
ATOM   4931  CA  PHE A 350      61.429 -16.415   8.360  1.00 52.33     0.093 C 
ATOM   4932  HA  PHE A 350      62.501 -16.325   8.654  1.00  0.00     0.088 H 
ATOM   4933  C   PHE A 350      61.097 -17.894   8.212  1.00 54.87     0.241 C 
ATOM   4934  O   PHE A 350      61.858 -18.758   8.664  1.00 63.67    -0.271 OA
ATOM   4935  CB  PHE A 350      60.575 -15.794   9.465  1.00 48.67    -0.014 C 
ATOM   4936  HB1 PHE A 350      61.037 -14.851   9.840  1.00  0.00     0.043 H 
ATOM   4937  HB2 PHE A 350      59.627 -15.381   9.048  1.00  0.00     0.043 H 
ATOM   4938  CG  PHE A 350      60.292 -16.737  10.599  1.00 53.78    -0.056 A 
ATOM   4939  CD1 PHE A 350      61.271 -17.035  11.530  1.00 48.48    -0.077 A 
ATOM   4940  HD1 PHE A 350      62.265 -16.565  11.445  1.00  0.00     0.084 H 
ATOM   4941  CD2 PHE A 350      59.053 -17.344  10.721  1.00 57.72    -0.077 A 
ATOM   4942  HD2 PHE A 350      58.263 -17.124   9.984  1.00  0.00     0.084 H 
ATOM   4943  CE1 PHE A 350      61.019 -17.913  12.564  1.00 49.20    -0.082 A 
ATOM   4944  HE1 PHE A 350      61.810 -18.142  13.298  1.00  0.00     0.083 H 
ATOM   4945  CE2 PHE A 350      58.796 -18.222  11.756  1.00 56.11    -0.082 A 
ATOM   4946  HE2 PHE A 350      57.805 -18.698  11.843  1.00  0.00     0.083 H 
ATOM   4947  CZ  PHE A 350      59.780 -18.503  12.680  1.00 47.55    -0.083 A 
ATOM   4948  HZ  PHE A 350      59.575 -19.199  13.511  1.00  0.00     0.083 H 
ATOM   4949  N   LEU A 351      59.952 -18.204   7.596  1.00 55.67    -0.346 N 
ATOM   4950  HN  LEU A 351      59.371 -17.463   7.205  1.00  0.00     0.163 HD
ATOM   4951  CA  LEU A 351      59.527 -19.596   7.479  1.00 47.82     0.089 C 
ATOM   4952  HA  LEU A 351      59.466 -20.029   8.505  1.00  0.00     0.087 H 
ATOM   4953  C   LEU A 351      60.529 -20.414   6.676  1.00 51.37     0.241 C 
ATOM   4954  O   LEU A 351      60.790 -21.579   7.000  1.00 58.26    -0.271 OA
ATOM   4955  CB  LEU A 351      58.138 -19.673   6.844  1.00 46.11    -0.035 C 
ATOM   4956  HB1 LEU A 351      57.896 -20.733   6.596  1.00  0.00     0.037 H 
ATOM   4957  HB2 LEU A 351      58.166 -19.227   5.822  1.00  0.00     0.037 H 
ATOM   4958  CG  LEU A 351      56.991 -19.055   7.646  1.00 44.67    -0.059 C 
ATOM   4959  HG  LEU A 351      57.222 -17.976   7.807  1.00  0.00     0.038 H 
ATOM   4960  CD1 LEU A 351      55.684 -19.150   6.875  1.00 50.53    -0.073 C 
ATOM   4961 1HD1 LEU A 351      55.778 -18.662   5.877  1.00  0.00     0.028 H 
ATOM   4962 2HD1 LEU A 351      54.829 -18.735   7.459  1.00  0.00     0.028 H 
ATOM   4963 3HD1 LEU A 351      55.332 -20.204   6.788  1.00  0.00     0.028 H 
ATOM   4964  CD2 LEU A 351      56.863 -19.721   9.009  1.00 42.03    -0.073 C 
ATOM   4965 1HD2 LEU A 351      57.821 -19.651   9.574  1.00  0.00     0.028 H 
ATOM   4966 2HD2 LEU A 351      56.511 -20.775   8.922  1.00  0.00     0.028 H 
ATOM   4967 3HD2 LEU A 351      56.008 -19.306   9.593  1.00  0.00     0.028 H 
ATOM   4968  N   GLU A 352      61.109 -19.820   5.629  1.00 54.46    -0.346 N 
ATOM   4969  HN  GLU A 352      60.834 -18.874   5.364  1.00  0.00     0.163 HD
ATOM   4970  CA  GLU A 352      62.134 -20.521   4.864  1.00 52.79     0.090 C 
ATOM   4971  HA  GLU A 352      61.726 -21.515   4.565  1.00  0.00     0.087 H 
ATOM   4972  C   GLU A 352      63.387 -20.753   5.696  1.00 64.83     0.241 C 
ATOM   4973  O   GLU A 352      64.096 -21.744   5.485  1.00 76.00    -0.271 OA
ATOM   4974  CB  GLU A 352      62.471 -19.741   3.592  1.00 56.42    -0.029 C 
ATOM   4975  HB1 GLU A 352      63.452 -20.070   3.177  1.00  0.00     0.037 H 
ATOM   4976  HB2 GLU A 352      62.717 -18.681   3.835  1.00  0.00     0.037 H 
ATOM   4977  CG  GLU A 352      61.387 -19.810   2.525  1.00 67.04     0.018 C 
ATOM   4978  HG1 GLU A 352      61.261 -20.853   2.150  1.00  0.00     0.049 H 
ATOM   4979  HG2 GLU A 352      60.377 -19.655   2.971  1.00  0.00     0.049 H 
ATOM   4980  CD  GLU A 352      61.628 -18.847   1.380  1.00 83.91     0.172 C 
ATOM   4981  OE1 GLU A 352      61.214 -19.155   0.242  1.00 85.68    -0.648 OA
ATOM   4982  OE2 GLU A 352      62.230 -17.780   1.621  1.00 92.07    -0.648 OA
ATOM   4983  N   SER A 353      63.673 -19.862   6.649  1.00 65.98    -0.344 N 
ATOM   4984  HN  SER A 353      63.081 -19.039   6.759  1.00  0.00     0.163 HD
ATOM   4985  CA  SER A 353      64.816 -20.044   7.535  1.00 62.29     0.109 C 
ATOM   4986  HA  SER A 353      65.684 -20.367   6.915  1.00  0.00     0.090 H 
ATOM   4987  C   SER A 353      64.570 -21.112   8.593  1.00 71.39     0.243 C 
ATOM   4988  O   SER A 353      65.535 -21.659   9.137  1.00 83.32    -0.271 OA
ATOM   4989  CB  SER A 353      65.184 -18.719   8.210  1.00 58.82     0.044 C 
ATOM   4990  HB1 SER A 353      65.357 -17.913   7.459  1.00  0.00     0.077 H 
ATOM   4991  HB2 SER A 353      66.204 -18.759   8.658  1.00  0.00     0.077 H 
ATOM   4992  OG  SER A 353      64.212 -18.336   9.167  1.00 63.59    -0.398 OA
ATOM   4993  HG  SER A 353      64.440 -17.514   9.586  1.00  0.00     0.209 HD
ATOM   4994  N   GLU A 354      63.309 -21.417   8.898  1.00 70.39    -0.346 N 
ATOM   4995  HN  GLU A 354      62.559 -20.863   8.486  1.00  0.00     0.163 HD
ATOM   4996  CA  GLU A 354      62.958 -22.509   9.796  1.00 66.64     0.090 C 
ATOM   4997  HA  GLU A 354      63.861 -22.762  10.398  1.00  0.00     0.087 H 
ATOM   4998  C   GLU A 354      62.526 -23.763   9.047  1.00 67.09     0.241 C 
ATOM   4999  O   GLU A 354      62.074 -24.724   9.680  1.00 67.92    -0.271 OA
[truncated: 1,503,153 more chars]
